# Supplementary material for: Comparative Metabarcoding of ITS1, ITS2, and Full‐Length ITS Reveals Marker‐ and Tissue‐Specific Variation in Fungal Community Profiling in Potato
Source: Plant Environ Interact. 2026 Jun 2;7(3):e70168. doi: 10.1002/pei3.70168 (PMC13239480; doi:10.1002/pei3.70168)
Supplement: Supplementary file 3 — Table S1: Total number of reads, their taxonomic rank and ASVs count. [file PEI3-7-e70168-s005.xlsx]

## Sheet: Foglio1
Table S1: Total number of reads, their taxonomic rank and ASVs count
	Soil condition 1 (no straw)			Soil condition 2 (straw)
Leaves	ITS1	ITS2	Full length ITS	ITS1	ITS2	Full length ITS
# Raw reads	142774	217702	63270	152491	207712	65319
# Denoised reads	126530	153585	52005	138998	149067	53648
# Plant reads	118007	152915	48820	131121	148885	51269
# Fungal reads	587	664	241	356	178	180
# Others reads	7936	6	2944	7521	4	2199
# Phylum level	126192	153581	51832	138583	149067	53497
# Family level	8916	153581	51789	8318	149067	53434
# Genus level	8909	153212	51718	8318	149056	53414
# Species level	8174	285	15602	7457	171	15014
# Total ASV	34	50	50	30	45	38
# ASV Phylum level	31	49	47	26	45	37
# Plant ASV	8	35	32	9	35	30
# Fungal ASVs	17	13	14	13	9	6
# Others ASVs	6	1	1	4	1	1
# ASV Family level	28	49	45	21	45	35
# ASV Genus level	26	48	44	21	44	34
# ASV Species level	21	12	16	16	9	8
Roots	ITS1	ITS2	Full length ITS	ITS1	ITS2	Full length ITS
# raw reads	159588	219910	65246	157432	205364	65542
# denoised reads	145618	150167	53526	143567	153742	53693
# Plant reads	130319	141534	52108	138118	148639	52444
# Fungal reads	14414	8628	711	4277	5060	584
# Others reads	885	5	707	1172	43	665
# Phylum level	145386	150167	53163	143213	153742	53268
# Family level	15284	150086	52854	6071	153546	53235
# Genus level	15260	148726	52827	5931	153183	53225
# Species level	7712	7202	16105	4171	4676	12912
# Total ASV	46	57	65	80	101	70
# ASV Phylum level	43	57	60	75	101	65
# Plant ASV	9	29	34	11	43	31
# Fungal ASVs	29	27	21	56	55	29
# Others ASVs	5	1	5	8	3	5
# ASV Family level	33	52	57	67	95	64
# ASV Genus level	30	44	55	61	84	62
# ASV Species level	24	16	29	54	44	34
