# Supplementary material for: Comparative Metabarcoding of ITS1, ITS2, and Full‐Length ITS Reveals Marker‐ and Tissue‐Specific Variation in Fungal Community Profiling in Potato
Source: Plant Environ Interact. 2026 Jun 2;7(3):e70168. doi: 10.1002/pei3.70168 (PMC13239480; doi:10.1002/pei3.70168)
Supplement: Supplementary file 4 — Table S2: Taxonomic classification of ASVs across ITS markers and plant tissues. Columns indicate ASV identity, sample information (tissue and marker), relative abundance (%), replicate grouping, and taxonomic assignment. [file PEI3-7-e70168-s006.xlsx]

## Sheet: Sheet1
OTU	Sample	Abundance	ReplicateGroup	tissue	region	group	SampleID	bio_sample	Kingdom	Phylum	Class	Order	Family	Genus
ab393a7f6bd2d79db3e36afe440723ab	LB_ITS2	99.9	LB_ITS2	Leaves	ITS2	LB	LB1_ITS2	LB1	Viridiplantae	Anthophyta	Eudicotyledonae	Solanales	Solanaceae	Solanum
ab393a7f6bd2d79db3e36afe440723ab	LA_ITS2	99.704	LA_ITS2	Leaves	ITS2	LA	LA1_ITS2	LA1	Viridiplantae	Anthophyta	Eudicotyledonae	Solanales	Solanaceae	Solanum
ab393a7f6bd2d79db3e36afe440723ab	RB_ITS2	97.0327	RB_ITS2	Roots	ITS2	RB	RB1_ITS2	RB1	Viridiplantae	Anthophyta	Eudicotyledonae	Solanales	Solanaceae	Solanum
ab393a7f6bd2d79db3e36afe440723ab	RB_ITS1	96.0911	RB_ITS1	Roots	ITS1	RB	RB1_ITS1	RB1	Viridiplantae	Anthophyta	Eudicotyledonae	Solanales	Solanaceae	Solanum
ab393a7f6bd2d79db3e36afe440723ab	RB_ITSf	95.5104	RB_ITSf	Roots	ITSf	RB	RB1_ITSf	RB1	Viridiplantae	Anthophyta	Eudicotyledonae	Solanales	Solanaceae	Solanum
ab393a7f6bd2d79db3e36afe440723ab	RA_ITSf	94.9269	RA_ITSf	Roots	ITSf	RA	RA1_ITSf	RA1	Viridiplantae	Anthophyta	Eudicotyledonae	Solanales	Solanaceae	Solanum
ab393a7f6bd2d79db3e36afe440723ab	RA_ITS2	94.6459	RA_ITS2	Roots	ITS2	RA	RA1_ITS2	RA1	Viridiplantae	Anthophyta	Eudicotyledonae	Solanales	Solanaceae	Solanum
ab393a7f6bd2d79db3e36afe440723ab	LB_ITS1	94.4024	LB_ITS1	Leaves	ITS1	LB	LB1_ITS1	LB1	Viridiplantae	Anthophyta	Eudicotyledonae	Solanales	Solanaceae	Solanum
ab393a7f6bd2d79db3e36afe440723ab	LB_ITSf	93.3586	LB_ITSf	Leaves	ITSf	LB	LB1_ITSf	LB1	Viridiplantae	Anthophyta	Eudicotyledonae	Solanales	Solanaceae	Solanum
ab393a7f6bd2d79db3e36afe440723ab	LA_ITS1	93.1552	LA_ITS1	Leaves	ITS1	LA	LA1_ITS1	LA1	Viridiplantae	Anthophyta	Eudicotyledonae	Solanales	Solanaceae	Solanum
ab393a7f6bd2d79db3e36afe440723ab	LA_ITSf	91.1316	LA_ITSf	Leaves	ITSf	LA	LA1_ITSf	LA1	Viridiplantae	Anthophyta	Eudicotyledonae	Solanales	Solanaceae	Solanum
ab393a7f6bd2d79db3e36afe440723ab	RA_ITS1	90.6981	RA_ITS1	Roots	ITS1	RA	RA1_ITS1	RA1	Viridiplantae	Anthophyta	Eudicotyledonae	Solanales	Solanaceae	Solanum
cfa061f4915ad2b85c6e7ee860148a0b	RA_ITS1	7.13168	RA_ITS1	Roots	ITS1	RA	RA1_ITS1	RA1	Fungi	Ascomycota	Sordariomycetes	Glomerellales	Plectosphaerellaceae	Plectosphaerella
d2ff29c713a1dbcc0b00bbefa72e3056	LA_ITSf	6.28821	LA_ITSf	Leaves	ITSf	LA	LA1_ITSf	LA1	Stramenopila	Oomycota	Oomycetes	Peronosporales	Peronosporaceae	Phytophthora
d2ff29c713a1dbcc0b00bbefa72e3056	LA_ITS1	5.94987	LA_ITS1	Leaves	ITS1	LA	LA1_ITS1	LA1	Stramenopila	Oomycota	Oomycetes	Peronosporales	Peronosporaceae	Phytophthora
d2ff29c713a1dbcc0b00bbefa72e3056	LB_ITS1	4.70638	LB_ITS1	Leaves	ITS1	LB	LB1_ITS1	LB1	Stramenopila	Oomycota	Oomycetes	Peronosporales	Peronosporaceae	Phytophthora
d2ff29c713a1dbcc0b00bbefa72e3056	LB_ITSf	4.45013	LB_ITSf	Leaves	ITSf	LB	LB1_ITSf	LB1	Stramenopila	Oomycota	Oomycetes	Peronosporales	Peronosporaceae	Phytophthora
d3fbddaef002836b4b53c40d25cd77b0	RA_ITS2	2.64906	RA_ITS2	Roots	ITS2	RA	RA1_ITS2	RA1	Fungi	Ascomycota	Sordariomycetes	Glomerellales	Plectosphaerellaceae	Unassigned
be67e28cc27dd5561503471377c2432b	RA_ITSf	2.1378	RA_ITSf	Roots	ITSf	RA	RA1_ITSf	RA1	Viridiplantae	Anthophyta	Eudicotyledonae	Solanales	Solanaceae	Unassigned
be67e28cc27dd5561503471377c2432b	LA_ITSf	2.09115	LA_ITSf	Leaves	ITSf	LA	LA1_ITSf	LA1	Viridiplantae	Anthophyta	Eudicotyledonae	Solanales	Solanaceae	Unassigned
be67e28cc27dd5561503471377c2432b	RB_ITSf	2.03452	RB_ITSf	Roots	ITSf	RB	RB1_ITSf	RB1	Viridiplantae	Anthophyta	Eudicotyledonae	Solanales	Solanaceae	Unassigned
cfa061f4915ad2b85c6e7ee860148a0b	RA_ITS2	1.88291	RA_ITS2	Roots	ITS2	RA	RA1_ITS2	RA1	Fungi	Ascomycota	Sordariomycetes	Glomerellales	Plectosphaerellaceae	Plectosphaerella
be67e28cc27dd5561503471377c2432b	LB_ITSf	1.81483	LB_ITSf	Leaves	ITSf	LB	LB1_ITSf	LB1	Viridiplantae	Anthophyta	Eudicotyledonae	Solanales	Solanaceae	Unassigned
cfa061f4915ad2b85c6e7ee860148a0b	RB_ITS1	1.56969	RB_ITS1	Roots	ITS1	RB	RB1_ITS1	RB1	Fungi	Ascomycota	Sordariomycetes	Glomerellales	Plectosphaerellaceae	Plectosphaerella
cfa061f4915ad2b85c6e7ee860148a0b	RB_ITS2	1.40487	RB_ITS2	Roots	ITS2	RB	RB1_ITS2	RB1	Fungi	Ascomycota	Sordariomycetes	Glomerellales	Plectosphaerellaceae	Plectosphaerella
063d8241d72aacfd07ebd89f64e4b673	RA_ITS1	0.743551	RA_ITS1	Roots	ITS1	RA	RA1_ITS1	RA1	Fungi	Ascomycota	Sordariomycetes	Sordariales	Sordariales_fam_Incertae_sedis	Sordariales_gen_Incertae_sedis
85a9f65818e81477a1a5c7e421977538	RA_ITS2	0.688514	RA_ITS2	Roots	ITS2	RA	RA1_ITS2	RA1	Fungi	Ascomycota	Sordariomycetes	Sordariales	Lasiosphaeriaceae	Unassigned
d2ff29c713a1dbcc0b00bbefa72e3056	RB_ITSf	0.650548	RB_ITSf	Roots	ITSf	RB	RB1_ITSf	RB1	Stramenopila	Oomycota	Oomycetes	Peronosporales	Peronosporaceae	Phytophthora
ee9bbe82fe28ed404ab0a565f3399423	RB_ITSf	0.633974	RB_ITSf	Roots	ITSf	RB	RB1_ITSf	RB1	Viridiplantae	Anthophyta	Eudicotyledonae	Asterales	Asteraceae	Achillea
b2a2ccb403f24de53abfd7be5b26554e	RA_ITSf	0.633882	RA_ITSf	Roots	ITSf	RA	RA1_ITSf	RA1	Viridiplantae	Anthophyta	Monocotyledonae	Monocotyledonae_ord_Incertae_sedis	Monocotyledonae_fam_Incertae_sedis	Monocotyledonae_gen_Incertae_sedis
d2ff29c713a1dbcc0b00bbefa72e3056	RA_ITSf	0.606952	RA_ITSf	Roots	ITSf	RA	RA1_ITSf	RA1	Stramenopila	Oomycota	Oomycetes	Peronosporales	Peronosporaceae	Phytophthora
d2ff29c713a1dbcc0b00bbefa72e3056	RB_ITS1	0.544807	RB_ITS1	Roots	ITS1	RB	RB1_ITS1	RB1	Stramenopila	Oomycota	Oomycetes	Peronosporales	Peronosporaceae	Phytophthora
d3fbddaef002836b4b53c40d25cd77b0	RB_ITS2	0.485319	RB_ITS2	Roots	ITS2	RB	RB1_ITS2	RB1	Fungi	Ascomycota	Sordariomycetes	Glomerellales	Plectosphaerellaceae	Unassigned
54e38e0e56ce1975c8d62f68363f3eea	LA_ITS1	0.438868	LA_ITS1	Leaves	ITS1	LA	LA1_ITS1	LA1	Viridiplantae	Anthophyta	Eudicotyledonae	NA	NA	Unassigned
d2ff29c713a1dbcc0b00bbefa72e3056	RA_ITS1	0.432479	RA_ITS1	Roots	ITS1	RA	RA1_ITS1	RA1	Stramenopila	Oomycota	Oomycetes	Peronosporales	Peronosporaceae	Phytophthora
54e38e0e56ce1975c8d62f68363f3eea	LB_ITS1	0.406876	LB_ITS1	Leaves	ITS1	LB	LB1_ITS1	LB1	Viridiplantae	Anthophyta	Eudicotyledonae	NA	NA	Unassigned
54e38e0e56ce1975c8d62f68363f3eea	RB_ITS1	0.399166	RB_ITS1	Roots	ITS1	RB	RB1_ITS1	RB1	Viridiplantae	Anthophyta	Eudicotyledonae	NA	NA	Unassigned
3a0c28b16d6ab92a0fc49a84dbadf1f8	RB_ITS1	0.391974	RB_ITS1	Roots	ITS1	RB	RB1_ITS1	RB1	Fungi	Ascomycota	Sordariomycetes	Hypocreales	Nectriaceae	Ilyonectria
f428a8237fa3ca17952e9bd04c27abf8	RA_ITSf	0.383229	RA_ITSf	Roots	ITSf	RA	RA1_ITSf	RA1	Viridiplantae	Anthophyta	Eudicotyledonae	Asterales	Asteraceae	Asteraceae_gen_Incertae_sedis
6f1dd1c6c827b2fe50317ed6f75073cc	RA_ITSf	0.345942	RA_ITSf	Roots	ITSf	RA	RA1_ITSf	RA1	Fungi	Basidiomycota	Agaricomycetes	Cantharellales	Ceratobasidiaceae	Ceratobasidiaceae_gen_Incertae_sedis
54e38e0e56ce1975c8d62f68363f3eea	RA_ITS1	0.344292	RA_ITS1	Roots	ITS1	RA	RA1_ITS1	RA1	Viridiplantae	Anthophyta	Eudicotyledonae	NA	NA	Unassigned
be67e28cc27dd5561503471377c2432b	LB_ITS1	0.341119	LB_ITS1	Leaves	ITS1	LB	LB1_ITS1	LB1	Viridiplantae	Anthophyta	Eudicotyledonae	Solanales	Solanaceae	Unassigned
3733d81d5c595d8618887a75dc634e50	RB_ITS2	0.275501	RB_ITS2	Roots	ITS2	RB	RB1_ITS2	RB1	Fungi	Ascomycota	Sordariomycetes	Hypocreales	NA	Unassigned
3220dce5bcc4530ffdd1b87590ec899b	LB_ITSf	0.243478	LB_ITSf	Leaves	ITSf	LB	LB1_ITSf	LB1	Fungi	Basidiomycota	Agaricomycetes	Agaricales	Psathyrellaceae	Coprinopsis
be67e28cc27dd5561503471377c2432b	RA_ITS1	0.237985	RA_ITS1	Roots	ITS1	RA	RA1_ITS1	RA1	Viridiplantae	Anthophyta	Eudicotyledonae	Solanales	Solanaceae	Unassigned
f510d02861da6ad684ef8284d10e0ac5	LA_ITS1	0.194976	LA_ITS1	Leaves	ITS1	LA	LA1_ITS1	LA1	Fungi	Fungi_phy_Incertae_sedis	Fungi_cls_Incertae_sedis	Fungi_ord_Incertae_sedis	Fungi_fam_Incertae_sedis	Fungi_gen_Incertae_sedis
021de71703e2afaf1ea64d933975a05f	LA_ITS2	0.188597	LA_ITS2	Leaves	ITS2	LA	LA1_ITS2	LA1	Fungi	Ascomycota	Dothideomycetes	Pleosporales	Didymellaceae	Unassigned
0317821442259c4e68165a0c098dc289	RA_ITS1	0.186643	RA_ITS1	Roots	ITS1	RA	RA1_ITS1	RA1	Fungi	Ascomycota	Sordariomycetes	Sordariales	Lasiosphaeriaceae	Schizothecium
be67e28cc27dd5561503471377c2432b	RB_ITS1	0.184599	RB_ITS1	Roots	ITS1	RB	RB1_ITS1	RB1	Viridiplantae	Anthophyta	Eudicotyledonae	Solanales	Solanaceae	Unassigned
063d8241d72aacfd07ebd89f64e4b673	RB_ITS1	0.176208	RB_ITS1	Roots	ITS1	RB	RB1_ITS1	RB1	Fungi	Ascomycota	Sordariomycetes	Sordariales	Sordariales_fam_Incertae_sedis	Sordariales_gen_Incertae_sedis
500f7561f7a20a58755369f517c3be6f	RA_ITSf	0.167792	RA_ITSf	Roots	ITSf	RA	RA1_ITSf	RA1	Fungi	Basidiomycota	Agaricomycetes	Cantharellales	Ceratobasidiaceae	Rhizoctonia
6f1dd1c6c827b2fe50317ed6f75073cc	RB_ITSf	0.165745	RB_ITSf	Roots	ITSf	RB	RB1_ITSf	RB1	Fungi	Basidiomycota	Agaricomycetes	Cantharellales	Ceratobasidiaceae	Ceratobasidiaceae_gen_Incertae_sedis
021de71703e2afaf1ea64d933975a05f	LA_ITSf	0.147561	LA_ITSf	Leaves	ITSf	LA	LA1_ITSf	LA1	Fungi	Ascomycota	Dothideomycetes	Pleosporales	Didymellaceae	Unassigned
cfa061f4915ad2b85c6e7ee860148a0b	RB_ITSf	0.140883	RB_ITSf	Roots	ITSf	RB	RB1_ITSf	RB1	Fungi	Ascomycota	Sordariomycetes	Glomerellales	Plectosphaerellaceae	Plectosphaerella
3a0c28b16d6ab92a0fc49a84dbadf1f8	RB_ITSf	0.136739	RB_ITSf	Roots	ITSf	RB	RB1_ITSf	RB1	Fungi	Ascomycota	Sordariomycetes	Hypocreales	Nectriaceae	Ilyonectria
85a9f65818e81477a1a5c7e421977538	RB_ITS2	0.134405	RB_ITS2	Roots	ITS2	RB	RB1_ITS2	RB1	Fungi	Ascomycota	Sordariomycetes	Sordariales	Lasiosphaeriaceae	Unassigned
cfa061f4915ad2b85c6e7ee860148a0b	RA_ITSf	0.126362	RA_ITSf	Roots	ITSf	RA	RA1_ITSf	RA1	Fungi	Ascomycota	Sordariomycetes	Glomerellales	Plectosphaerellaceae	Plectosphaerella
71be7e6215588dbb91b229946cbf0402	RA_ITSf	0.120147	RA_ITSf	Roots	ITSf	RA	RA1_ITSf	RA1	Fungi	Basidiomycota	Tremellomycetes	Cystofilobasidiales	Mrakiaceae	Itersonilia
71be7e6215588dbb91b229946cbf0402	LA_ITSf	0.118049	LA_ITSf	Leaves	ITSf	LA	LA1_ITSf	LA1	Fungi	Basidiomycota	Tremellomycetes	Cystofilobasidiales	Mrakiaceae	Itersonilia
3220dce5bcc4530ffdd1b87590ec899b	RB_ITSf	0.0953032	RB_ITSf	Roots	ITSf	RB	RB1_ITSf	RB1	Fungi	Basidiomycota	Agaricomycetes	Agaricales	Psathyrellaceae	Coprinopsis
d3fbddaef002836b4b53c40d25cd77b0	RA_ITSf	0.0932179	RA_ITSf	Roots	ITSf	RA	RA1_ITSf	RA1	Fungi	Ascomycota	Sordariomycetes	Glomerellales	Plectosphaerellaceae	Unassigned
500f7561f7a20a58755369f517c3be6f	RB_ITSf	0.0890878	RB_ITSf	Roots	ITSf	RB	RB1_ITSf	RB1	Fungi	Basidiomycota	Agaricomycetes	Cantharellales	Ceratobasidiaceae	Rhizoctonia
f510d02861da6ad684ef8284d10e0ac5	RB_ITS1	0.0875048	RB_ITS1	Roots	ITS1	RB	RB1_ITS1	RB1	Fungi	Fungi_phy_Incertae_sedis	Fungi_cls_Incertae_sedis	Fungi_ord_Incertae_sedis	Fungi_fam_Incertae_sedis	Fungi_gen_Incertae_sedis
ae205b12ae63221d5799cbf270a3152d	RB_ITS1	0.0845081	RB_ITS1	Roots	ITS1	RB	RB1_ITS1	RB1	Fungi	Ascomycota	Sordariomycetes	Glomerellales	Plectosphaerellaceae	Verticillium
ae205b12ae63221d5799cbf270a3152d	RB_ITS2	0.082711	RB_ITS2	Roots	ITS2	RB	RB1_ITS2	RB1	Fungi	Ascomycota	Sordariomycetes	Glomerellales	Plectosphaerellaceae	Verticillium
714a4462ff9dbc9a8d01e440aec9c860	RA_ITS1	0.0785228	RA_ITS1	Roots	ITS1	RA	RA1_ITS1	RA1	Fungi	Ascomycota	Sordariomycetes	Sordariales	NA	Unassigned
5abf3767dbdfd44fc40d0d03eaa94dc5	LA_ITSf	0.0716725	LA_ITSf	Leaves	ITSf	LA	LA1_ITSf	LA1	Fungi	Ascomycota	Dothideomycetes	Cladosporiales	Cladosporiaceae	Cladosporium
3220dce5bcc4530ffdd1b87590ec899b	LB_ITS1	0.0686934	LB_ITS1	Leaves	ITS1	LB	LB1_ITS1	LB1	Fungi	Basidiomycota	Agaricomycetes	Agaricales	Psathyrellaceae	Coprinopsis
b2a2ccb403f24de53abfd7be5b26554e	RB_ITS2	0.0565597	RB_ITS2	Roots	ITS2	RB	RB1_ITS2	RB1	Viridiplantae	Anthophyta	Monocotyledonae	Monocotyledonae_ord_Incertae_sedis	Monocotyledonae_fam_Incertae_sedis	Monocotyledonae_gen_Incertae_sedis
be67e28cc27dd5561503471377c2432b	RB_ITS2	0.0547352	RB_ITS2	Roots	ITS2	RB	RB1_ITS2	RB1	Viridiplantae	Anthophyta	Eudicotyledonae	Solanales	Solanaceae	Unassigned
d3fbddaef002836b4b53c40d25cd77b0	RB_ITS1	0.053342	RB_ITS1	Roots	ITS1	RB	RB1_ITS1	RB1	Fungi	Ascomycota	Sordariomycetes	Glomerellales	Plectosphaerellaceae	Unassigned
e2e6a2319d40903b161c2e52cbc38927	RB_ITS2	0.0498699	RB_ITS2	Roots	ITS2	RB	RB1_ITS2	RB1	Fungi	Ascomycota	Sordariomycetes	Hypocreales	Bionectriaceae	Clonostachys
7f29b9f9907e78aec27ff101d9b9333f	RA_ITSf	0.0497162	RA_ITSf	Roots	ITSf	RA	RA1_ITSf	RA1	Fungi	Ascomycota	Leotiomycetes	Helotiales	Helotiales_fam_Incertae_sedis	Unassigned
8d1a6ebd0ee62d38a96c20b040d80289	RA_ITS1	0.0465097	RA_ITS1	Roots	ITS1	RA	RA1_ITS1	RA1	Fungi	Ascomycota	Sordariomycetes	Hypocreales	Hypocreaceae	Kiflimonium
3220dce5bcc4530ffdd1b87590ec899b	LB_ITS2	0.0464915	LB_ITS2	Leaves	ITS2	LB	LB1_ITS2	LB1	Fungi	Basidiomycota	Agaricomycetes	Agaricales	Psathyrellaceae	Coprinopsis
be67e28cc27dd5561503471377c2432b	RA_ITS2	0.0458161	RA_ITS2	Roots	ITS2	RA	RA1_ITS2	RA1	Viridiplantae	Anthophyta	Eudicotyledonae	Solanales	Solanaceae	Unassigned
5abf3767dbdfd44fc40d0d03eaa94dc5	RB_ITSf	0.0455798	RB_ITSf	Roots	ITSf	RB	RB1_ITSf	RB1	Fungi	Ascomycota	Dothideomycetes	Cladosporiales	Cladosporiaceae	Cladosporium
063d8241d72aacfd07ebd89f64e4b673	RB_ITSf	0.0455798	RB_ITSf	Roots	ITSf	RB	RB1_ITSf	RB1	Fungi	Ascomycota	Sordariomycetes	Sordariales	Sordariales_fam_Incertae_sedis	Sordariales_gen_Incertae_sedis
0ba7b3bc265da7834173839baab7e9e4	RB_ITS2	0.0443963	RB_ITS2	Roots	ITS2	RB	RB1_ITS2	RB1	Fungi	Ascomycota	Sordariomycetes	Hypocreales	Nectriaceae	Sarcopodium
71be7e6215588dbb91b229946cbf0402	LA_ITS1	0.0440935	LA_ITS1	Leaves	ITS1	LA	LA1_ITS1	LA1	Fungi	Basidiomycota	Tremellomycetes	Cystofilobasidiales	Mrakiaceae	Itersonilia
5abf3767dbdfd44fc40d0d03eaa94dc5	LA_ITS1	0.0440935	LA_ITS1	Leaves	ITS1	LA	LA1_ITS1	LA1	Fungi	Ascomycota	Dothideomycetes	Cladosporiales	Cladosporiaceae	Cladosporium
a1449b787491c47263e692c64cdf8fc9	RB_ITS2	0.0437882	RB_ITS2	Roots	ITS2	RB	RB1_ITS2	RB1	Fungi	Ascomycota	Dothideomycetes	Pleosporales	NA	Unassigned
d3fbddaef002836b4b53c40d25cd77b0	RB_ITSf	0.043508	RB_ITSf	Roots	ITSf	RB	RB1_ITSf	RB1	Fungi	Ascomycota	Sordariomycetes	Glomerellales	Plectosphaerellaceae	Unassigned
be67e28cc27dd5561503471377c2432b	LA_ITS1	0.0420266	LA_ITS1	Leaves	ITS1	LA	LA1_ITS1	LA1	Viridiplantae	Anthophyta	Eudicotyledonae	Solanales	Solanaceae	Unassigned
538cb8d3744e92f348ef6db501c98c95	RA_ITSf	0.0414302	RA_ITSf	Roots	ITSf	RA	RA1_ITSf	RA1	Fungi	Mortierellomycota	Mortierellomycetes	Mortierellales	Mortierellaceae	Mortierella
71be7e6215588dbb91b229946cbf0402	LB_ITSf	0.0409207	LB_ITSf	Leaves	ITSf	LB	LB1_ITSf	LB1	Fungi	Basidiomycota	Tremellomycetes	Cystofilobasidiales	Mrakiaceae	Itersonilia
9c561af9abb37a54bf7502dda00003cb	RB_ITS2	0.0401391	RB_ITS2	Roots	ITS2	RB	RB1_ITS2	RB1	Fungi	Ascomycota	Sordariomycetes	Glomerellales	Plectosphaerellaceae	Gibellulopsis
e00bae0340a3a02ca49757ae1ba3fa84	LA_ITSf	0.0400523	LA_ITSf	Leaves	ITSf	LA	LA1_ITSf	LA1	Fungi	Ascomycota	Dothideomycetes	Pleosporales	Didymellaceae	Neoascochyta
ae205b12ae63221d5799cbf270a3152d	RB_ITSf	0.0393644	RB_ITSf	Roots	ITSf	RB	RB1_ITSf	RB1	Fungi	Ascomycota	Sordariomycetes	Glomerellales	Plectosphaerellaceae	Verticillium
298b1a06ad72a9597a4a4ead2e7728f2	RA_ITSf	0.0393587	RA_ITSf	Roots	ITSf	RA	RA1_ITSf	RA1	Fungi	Ascomycota	Sordariomycetes	Hypocreales	Clavicipitaceae	Claviceps
e00bae0340a3a02ca49757ae1ba3fa84	LA_ITS2	0.0387185	LA_ITS2	Leaves	ITS2	LA	LA1_ITS2	LA1	Fungi	Ascomycota	Dothideomycetes	Pleosporales	Didymellaceae	Neoascochyta
7f29b9f9907e78aec27ff101d9b9333f	RB_ITSf	0.0372926	RB_ITSf	Roots	ITSf	RB	RB1_ITSf	RB1	Fungi	Ascomycota	Leotiomycetes	Helotiales	Helotiales_fam_Incertae_sedis	Unassigned
5e4f055ea858844558bacbc108928d6f	LA_ITS1	0.0372039	LA_ITS1	Leaves	ITS1	LA	LA1_ITS1	LA1	Fungi	NA	NA	NA	NA	Unassigned
0d61d463396d16138cef7bf57a2cebfd	RB_ITS1	0.0371596	RB_ITS1	Roots	ITS1	RB	RB1_ITS1	RB1	Viridiplantae	Anthophyta	Monocotyledonae	NA	NA	Unassigned
8d1a6ebd0ee62d38a96c20b040d80289	RB_ITS1	0.0371596	RB_ITS1	Roots	ITS1	RB	RB1_ITS1	RB1	Fungi	Ascomycota	Sordariomycetes	Hypocreales	Hypocreaceae	Kiflimonium
4f2a752af112fb658fa2c342d3d6e0fb	RB_ITS2	0.035882	RB_ITS2	Roots	ITS2	RB	RB1_ITS2	RB1	Viridiplantae	Anthophyta	Eudicotyledonae	Brassicales	Brassicaceae	Brassicaceae_gen_Incertae_sedis
64876a51139e6ddd3d0f8dc0fcadcec0	RA_ITSf	0.0331441	RA_ITSf	Roots	ITSf	RA	RA1_ITSf	RA1	Stramenopila	Oomycota	Oomycetes	Pythiales	Pythiaceae	Globisporangium
be67e28cc27dd5561503471377c2432b	LB_ITS2	0.0331172	LB_ITS2	Leaves	ITS2	LB	LB1_ITS2	LB1	Viridiplantae	Anthophyta	Eudicotyledonae	Solanales	Solanaceae	Unassigned
3a0c28b16d6ab92a0fc49a84dbadf1f8	RA_ITS1	0.0320131	RA_ITS1	Roots	ITS1	RA	RA1_ITS1	RA1	Fungi	Ascomycota	Sordariomycetes	Hypocreales	Nectriaceae	Ilyonectria
e00bae0340a3a02ca49757ae1ba3fa84	LA_ITS1	0.0316922	LA_ITS1	Leaves	ITS1	LA	LA1_ITS1	LA1	Fungi	Ascomycota	Dothideomycetes	Pleosporales	Didymellaceae	Neoascochyta
614f9716298e0f8e6a3c2e9b77e67305	RB_ITS2	0.0316248	RB_ITS2	Roots	ITS2	RB	RB1_ITS2	RB1	Fungi	Ascomycota	Sordariomycetes	Hypocreales	Hypocreaceae	Trichoderma
32cccbdd4be01d8ed2f3ea58de6bbf6d	RA_ITSf	0.0310726	RA_ITSf	Roots	ITSf	RA	RA1_ITSf	RA1	Stramenopila	Oomycota	Oomycetes	Pythiales	Pythiaceae	Pythiaceae_gen_Incertae_sedis
e657000e95f3dce7da9ce20e4334c212	RA_ITSf	0.0310726	RA_ITSf	Roots	ITSf	RA	RA1_ITSf	RA1	Viridiplantae	Anthophyta	Eudicotyledonae	Caryophyllales	Caryophyllaceae	Spergula
021de71703e2afaf1ea64d933975a05f	LB_ITSf	0.0306905	LB_ITSf	Leaves	ITSf	LB	LB1_ITSf	LB1	Fungi	Ascomycota	Dothideomycetes	Pleosporales	Didymellaceae	Unassigned
d5edcfd3419e0268533dc0d32c86e2e3	RB_ITS1	0.0305667	RB_ITS1	Roots	ITS1	RB	RB1_ITS1	RB1	Fungi	Ascomycota	Sordariomycetes	Hypocreales	Nectriaceae	Unassigned
3220dce5bcc4530ffdd1b87590ec899b	RB_ITS2	0.0304084	RB_ITS2	Roots	ITS2	RB	RB1_ITS2	RB1	Fungi	Basidiomycota	Agaricomycetes	Agaricales	Psathyrellaceae	Coprinopsis
d513ea9025892118a695d1ebae58e31b	RB_ITS2	0.0304084	RB_ITS2	Roots	ITS2	RB	RB1_ITS2	RB1	Fungi	Ascomycota	Sordariomycetes	Hypocreales	Nectriaceae	Fusarium
e2e6a2319d40903b161c2e52cbc38927	RB_ITSf	0.0290053	RB_ITSf	Roots	ITSf	RB	RB1_ITSf	RB1	Fungi	Ascomycota	Sordariomycetes	Hypocreales	Bionectriaceae	Clonostachys
0317821442259c4e68165a0c098dc289	RA_ITS2	0.0267261	RA_ITS2	Roots	ITS2	RA	RA1_ITS2	RA1	Fungi	Ascomycota	Sordariomycetes	Sordariales	Lasiosphaeriaceae	Schizothecium
5e4f055ea858844558bacbc108928d6f	RB_ITS1	0.0251726	RB_ITS1	Roots	ITS1	RB	RB1_ITS1	RB1	Fungi	NA	NA	NA	NA	Unassigned
afee035512d30142574821c0625aa345	RB_ITS2	0.0249349	RB_ITS2	Roots	ITS2	RB	RB1_ITS2	RB1	Fungi	Ascomycota	Sordariomycetes	Sordariales	Chaetomiaceae	Chaetomidium
c1b5dc0d8d3deb27560809698ee19c87	RB_ITS2	0.0249349	RB_ITS2	Roots	ITS2	RB	RB1_ITS2	RB1	Viridiplantae	Anthophyta	Eudicotyledonae	Asterales	Asteraceae	Unassigned
3220dce5bcc4530ffdd1b87590ec899b	RB_ITS1	0.0233746	RB_ITS1	Roots	ITS1	RB	RB1_ITS1	RB1	Fungi	Basidiomycota	Agaricomycetes	Agaricales	Psathyrellaceae	Coprinopsis
0ba7b3bc265da7834173839baab7e9e4	RB_ITSf	0.0227899	RB_ITSf	Roots	ITSf	RB	RB1_ITSf	RB1	Fungi	Ascomycota	Sordariomycetes	Hypocreales	Nectriaceae	Sarcopodium
538cb8d3744e92f348ef6db501c98c95	RB_ITSf	0.0227899	RB_ITSf	Roots	ITSf	RB	RB1_ITSf	RB1	Fungi	Mortierellomycota	Mortierellomycetes	Mortierellales	Mortierellaceae	Mortierella
7312f10cf5ca8dee372b234e93f59be0	RB_ITSf	0.0227899	RB_ITSf	Roots	ITSf	RB	RB1_ITSf	RB1	Fungi	Ascomycota	Pezizomycetes	Pezizales	Pezizaceae	Peziza
3cbf2cb4991d969b22a4c8f43b3bc43e	RA_ITSf	0.0227866	RA_ITSf	Roots	ITSf	RA	RA1_ITSf	RA1	Fungi	Chytridiomycota	Lobulomycetes	Lobulomycetales	Lobulomycetales_fam_Incertae_sedis	Lobulomycetales_gen_Incertae_sedis
5abf3767dbdfd44fc40d0d03eaa94dc5	LB_ITSf	0.0225064	LB_ITSf	Leaves	ITSf	LB	LB1_ITSf	LB1	Fungi	Ascomycota	Dothideomycetes	Cladosporiales	Cladosporiaceae	Cladosporium
614f9716298e0f8e6a3c2e9b77e67305	RB_ITSf	0.0207181	RB_ITSf	Roots	ITSf	RB	RB1_ITSf	RB1	Fungi	Ascomycota	Sordariomycetes	Hypocreales	Hypocreaceae	Trichoderma
b2a2ccb403f24de53abfd7be5b26554e	RB_ITS1	0.0197785	RB_ITS1	Roots	ITS1	RB	RB1_ITS1	RB1	Viridiplantae	Anthophyta	Monocotyledonae	Monocotyledonae_ord_Incertae_sedis	Monocotyledonae_fam_Incertae_sedis	Monocotyledonae_gen_Incertae_sedis
44853fdd66653e9e650fd6a5db12b44a	LA_ITS2	0.0193593	LA_ITS2	Leaves	ITS2	LA	LA1_ITS2	LA1	Fungi	Ascomycota	Dothideomycetes	Pleosporales	Pleosporaceae	Alternaria
3b85042d3301b15aa812b818713dcc2f	LA_ITSf	0.0189721	LA_ITSf	Leaves	ITSf	LA	LA1_ITSf	LA1	Fungi	Basidiomycota	Microbotryomycetes	Sporidiobolales	Sporidiobolaceae	Sporobolomyces
51b859cff3ff9bda890ca6fd1e8a3568	RA_ITSf	0.0186436	RA_ITSf	Roots	ITSf	RA	RA1_ITSf	RA1	Fungi	Mucoromycota	Mucoromycetes	Mucorales	Mucoraceae	Mucor
614f9716298e0f8e6a3c2e9b77e67305	RB_ITS1	0.0185798	RB_ITS1	Roots	ITS1	RB	RB1_ITS1	RB1	Fungi	Ascomycota	Sordariomycetes	Hypocreales	Hypocreaceae	Trichoderma
8169bf8d7669bd27e9186f401988a303	RB_ITS1	0.0185798	RB_ITS1	Roots	ITS1	RB	RB1_ITS1	RB1	Fungi	Ascomycota	Leotiomycetes	Helotiales	Helotiales_fam_Incertae_sedis	Leptodophora
2ac197f4d6376b21ab8ca86f8ed20d7e	LA_ITSf	0.0168641	LA_ITSf	Leaves	ITSf	LA	LA1_ITSf	LA1	Fungi	Ascomycota	Dothideomycetes	Pleosporales	Phaeosphaeriaceae	Phaeosphaeria
3bb4e12c76d1ae71a614c7f1b924e3fe	LA_ITSf	0.0168641	LA_ITSf	Leaves	ITSf	LA	LA1_ITSf	LA1	Fungi	Basidiomycota	Tremellomycetes	Tremellales	Bulleribasidiaceae	Dioszegia
44853fdd66653e9e650fd6a5db12b44a	LA_ITSf	0.0168641	LA_ITSf	Leaves	ITSf	LA	LA1_ITSf	LA1	Fungi	Ascomycota	Dothideomycetes	Pleosporales	Pleosporaceae	Alternaria
32cccbdd4be01d8ed2f3ea58de6bbf6d	RB_ITSf	0.0165745	RB_ITSf	Roots	ITSf	RB	RB1_ITSf	RB1	Stramenopila	Oomycota	Oomycetes	Pythiales	Pythiaceae	Pythiaceae_gen_Incertae_sedis
5040760ec7346c55d6fc9df0100f482a	RB_ITSf	0.0165745	RB_ITSf	Roots	ITSf	RB	RB1_ITSf	RB1	Fungi	Ascomycota	Dothideomycetes	Pleosporales	Dacampiaceae	Aaosphaeria
063d8241d72aacfd07ebd89f64e4b673	RA_ITSf	0.0165721	RA_ITSf	Roots	ITSf	RA	RA1_ITSf	RA1	Fungi	Ascomycota	Sordariomycetes	Sordariales	Sordariales_fam_Incertae_sedis	Sordariales_gen_Incertae_sedis
5e7a1e5e0319737b4a8a59d12d5d023a	RB_ITS2	0.0158124	RB_ITS2	Roots	ITS2	RB	RB1_ITS2	RB1	Fungi	Ascomycota	Dothideomycetes	Pleosporales	Didymosphaeriaceae	Paraphaeosphaeria
be67e28cc27dd5561503471377c2432b	LA_ITS2	0.0149878	LA_ITS2	Leaves	ITS2	LA	LA1_ITS2	LA1	Viridiplantae	Anthophyta	Eudicotyledonae	Solanales	Solanaceae	Unassigned
f510d02861da6ad684ef8284d10e0ac5	LB_ITS1	0.0146781	LB_ITS1	Leaves	ITS1	LB	LB1_ITS1	LB1	Fungi	Fungi_phy_Incertae_sedis	Fungi_cls_Incertae_sedis	Fungi_ord_Incertae_sedis	Fungi_fam_Incertae_sedis	Fungi_gen_Incertae_sedis
822ebfb42b353ee11cc0928611f10907	RB_ITSf	0.0145027	RB_ITSf	Roots	ITSf	RB	RB1_ITSf	RB1	Fungi	Ascomycota	Dothideomycetes	Pleosporales	Pleosporales_fam_Incertae_sedis	Pleosporales_gen_Incertae_sedis
d9d69d7fa49940f460733e1700ec6b38	RB_ITSf	0.0145027	RB_ITSf	Roots	ITSf	RB	RB1_ITSf	RB1	Fungi	Ascomycota	Sordariomycetes	Sordariales	Chaetomiaceae	Humicola
9c561af9abb37a54bf7502dda00003cb	RA_ITSf	0.0145006	RA_ITSf	Roots	ITSf	RA	RA1_ITSf	RA1	Fungi	Ascomycota	Sordariomycetes	Glomerellales	Plectosphaerellaceae	Gibellulopsis
d9d69d7fa49940f460733e1700ec6b38	RB_ITS1	0.0143843	RB_ITS1	Roots	ITS1	RB	RB1_ITS1	RB1	Fungi	Ascomycota	Sordariomycetes	Sordariales	Chaetomiaceae	Humicola
3b85042d3301b15aa812b818713dcc2f	LB_ITSf	0.0143223	LB_ITSf	Leaves	ITSf	LB	LB1_ITSf	LB1	Fungi	Basidiomycota	Microbotryomycetes	Sporidiobolales	Sporidiobolaceae	Sporobolomyces
9c561af9abb37a54bf7502dda00003cb	RA_ITS2	0.0139994	RA_ITS2	Roots	ITS2	RA	RA1_ITS2	RA1	Fungi	Ascomycota	Sordariomycetes	Glomerellales	Plectosphaerellaceae	Gibellulopsis
71be7e6215588dbb91b229946cbf0402	LA_ITS2	0.0137388	LA_ITS2	Leaves	ITS2	LA	LA1_ITS2	LA1	Fungi	Basidiomycota	Tremellomycetes	Cystofilobasidiales	Mrakiaceae	Itersonilia
016a4f0c70511d173f3a4a3cd7cbc6c8	RB_ITS1	0.0131857	RB_ITS1	Roots	ITS1	RB	RB1_ITS1	RB1	Fungi	Ascomycota	Sordariomycetes	Sordariales	Neoschizotheciaceae	Apodus
d3fbddaef002836b4b53c40d25cd77b0	RA_ITS1	0.0126845	RA_ITS1	Roots	ITS1	RA	RA1_ITS1	RA1	Fungi	Ascomycota	Sordariomycetes	Glomerellales	Plectosphaerellaceae	Unassigned
e0d5d2618c3d6cff453392206d0ba3e6	LA_ITSf	0.0126481	LA_ITSf	Leaves	ITSf	LA	LA1_ITSf	LA1	Fungi	Basidiomycota	Exobasidiomycetes	Entylomatales	Entylomataceae	Tilletiopsis
ab606741370fd153370d1a552c231863	RB_ITSf	0.0124309	RB_ITSf	Roots	ITSf	RB	RB1_ITSf	RB1	Fungi	Basidiomycota	Agaricomycetes	Agaricales	Agaricales_fam_Incertae_sedis	Panaeolina
016a4f0c70511d173f3a4a3cd7cbc6c8	RB_ITSf	0.0124309	RB_ITSf	Roots	ITSf	RB	RB1_ITSf	RB1	Fungi	Ascomycota	Sordariomycetes	Sordariales	Neoschizotheciaceae	Apodus
51b859cff3ff9bda890ca6fd1e8a3568	RB_ITSf	0.0124309	RB_ITSf	Roots	ITSf	RB	RB1_ITSf	RB1	Fungi	Mucoromycota	Mucoromycetes	Mucorales	Mucoraceae	Mucor
8d1a6ebd0ee62d38a96c20b040d80289	RB_ITSf	0.0124309	RB_ITSf	Roots	ITSf	RB	RB1_ITSf	RB1	Fungi	Ascomycota	Sordariomycetes	Hypocreales	Hypocreaceae	Kiflimonium
da4c9114c49824c7523c69dbdaaba251	RB_ITSf	0.0124309	RB_ITSf	Roots	ITSf	RB	RB1_ITSf	RB1	Fungi	Basidiomycota	Tremellomycetes	Filobasidiales	Piskurozymaceae	Solicoccozyma
3357e301952aab29844a4f85f2a65a9d	RA_ITSf	0.0124291	RA_ITSf	Roots	ITSf	RA	RA1_ITSf	RA1	Fungi	Ascomycota	Leotiomycetes	Helotiales	Helotiales_fam_Incertae_sedis	Helotiales_gen_Incertae_sedis
73f8ed65aa5cae9060d77236cf5bba73	RA_ITSf	0.0124291	RA_ITSf	Roots	ITSf	RA	RA1_ITSf	RA1	Fungi	Basidiomycota	Microbotryomycetes	Leucosporidiales	Leucosporidiaceae	Leucosporidium
5e4f055ea858844558bacbc108928d6f	LB_ITS1	0.0123296	LB_ITS1	Leaves	ITS1	LB	LB1_ITS1	LB1	Fungi	NA	NA	NA	NA	Unassigned
5abf3767dbdfd44fc40d0d03eaa94dc5	LB_ITS1	0.0117425	LB_ITS1	Leaves	ITS1	LB	LB1_ITS1	LB1	Fungi	Ascomycota	Dothideomycetes	Cladosporiales	Cladosporiaceae	Cladosporium
d513ea9025892118a695d1ebae58e31b	RB_ITSf	0.010359	RB_ITSf	Roots	ITSf	RB	RB1_ITSf	RB1	Fungi	Ascomycota	Sordariomycetes	Hypocreales	Nectriaceae	Fusarium
021de71703e2afaf1ea64d933975a05f	RA_ITSf	0.0103575	RA_ITSf	Roots	ITSf	RA	RA1_ITSf	RA1	Fungi	Ascomycota	Dothideomycetes	Pleosporales	Didymellaceae	Unassigned
4926efe5a3d35e6d0293c937d372ecad	RA_ITSf	0.0103575	RA_ITSf	Roots	ITSf	RA	RA1_ITSf	RA1	Fungi	Basidiomycota	Agaricomycetes	Agaricales	Stephanosporaceae	Unassigned
5abf3767dbdfd44fc40d0d03eaa94dc5	RA_ITSf	0.0103575	RA_ITSf	Roots	ITSf	RA	RA1_ITSf	RA1	Fungi	Ascomycota	Dothideomycetes	Cladosporiales	Cladosporiaceae	Cladosporium
fd55f8d12cbce981f6815868081e6e8a	RA_ITSf	0.0103575	RA_ITSf	Roots	ITSf	RA	RA1_ITSf	RA1	Fungi	Basidiomycota	Agaricomycetes	Agaricales	Stephanosporaceae	Lindtneria
44853fdd66653e9e650fd6a5db12b44a	LB_ITSf	0.0102302	LB_ITSf	Leaves	ITSf	LB	LB1_ITSf	LB1	Fungi	Ascomycota	Dothideomycetes	Pleosporales	Pleosporaceae	Alternaria
4f2a752af112fb658fa2c342d3d6e0fb	RB_ITS1	0.0101889	RB_ITS1	Roots	ITS1	RB	RB1_ITS1	RB1	Viridiplantae	Anthophyta	Eudicotyledonae	Brassicales	Brassicaceae	Brassicaceae_gen_Incertae_sedis
5040760ec7346c55d6fc9df0100f482a	RB_ITS1	0.0101889	RB_ITS1	Roots	ITS1	RB	RB1_ITS1	RB1	Fungi	Ascomycota	Dothideomycetes	Pleosporales	Dacampiaceae	Aaosphaeria
822ebfb42b353ee11cc0928611f10907	RB_ITS1	0.0101889	RB_ITS1	Roots	ITS1	RB	RB1_ITS1	RB1	Fungi	Ascomycota	Dothideomycetes	Pleosporales	Pleosporales_fam_Incertae_sedis	Pleosporales_gen_Incertae_sedis
3bb4e12c76d1ae71a614c7f1b924e3fe	LA_ITS1	0.00964546	LA_ITS1	Leaves	ITS1	LA	LA1_ITS1	LA1	Fungi	Basidiomycota	Tremellomycetes	Tremellales	Bulleribasidiaceae	Dioszegia
43b8e73bd6b1b0ee65bc6f5debd11bef	RB_ITS2	0.00912253	RB_ITS2	Roots	ITS2	RB	RB1_ITS2	RB1	Fungi	Ascomycota	Sordariomycetes	Glomerellales	Plectosphaerellaceae	Chordomyces
c6fec57f8ef1455e3d7099a674a51efd	RB_ITS2	0.00912253	RB_ITS2	Roots	ITS2	RB	RB1_ITS2	RB1	Fungi	Ascomycota	Eurotiomycetes	Eurotiales	Aspergillaceae	Penicillium
6f1dd1c6c827b2fe50317ed6f75073cc	RB_ITS1	0.00899022	RB_ITS1	Roots	ITS1	RB	RB1_ITS1	RB1	Fungi	Basidiomycota	Agaricomycetes	Cantharellales	Ceratobasidiaceae	Ceratobasidiaceae_gen_Incertae_sedis
32cccbdd4be01d8ed2f3ea58de6bbf6d	RB_ITS1	0.00899022	RB_ITS1	Roots	ITS1	RB	RB1_ITS1	RB1	Stramenopila	Oomycota	Oomycetes	Pythiales	Pythiaceae	Pythiaceae_gen_Incertae_sedis
5abf3767dbdfd44fc40d0d03eaa94dc5	RB_ITS1	0.00899022	RB_ITS1	Roots	ITS1	RB	RB1_ITS1	RB1	Fungi	Ascomycota	Dothideomycetes	Cladosporiales	Cladosporiaceae	Cladosporium
3733d81d5c595d8618887a75dc634e50	RA_ITS2	0.00890869	RA_ITS2	Roots	ITS2	RA	RA1_ITS2	RA1	Fungi	Ascomycota	Sordariomycetes	Hypocreales	NA	Unassigned
3220dce5bcc4530ffdd1b87590ec899b	LA_ITSf	0.00843206	LA_ITSf	Leaves	ITSf	LA	LA1_ITSf	LA1	Fungi	Basidiomycota	Agaricomycetes	Agaricales	Psathyrellaceae	Coprinopsis
73f8ed65aa5cae9060d77236cf5bba73	LA_ITSf	0.00843206	LA_ITSf	Leaves	ITSf	LA	LA1_ITSf	LA1	Fungi	Basidiomycota	Microbotryomycetes	Leucosporidiales	Leucosporidiaceae	Leucosporidium
25f4f54dab4a7c65508fb07ff8af1a5d	RB_ITS1	0.00839087	RB_ITS1	Roots	ITS1	RB	RB1_ITS1	RB1	Fungi	Ascomycota	Leotiomycetes	Helotiales	Helotiaceae	Unassigned
9c561af9abb37a54bf7502dda00003cb	RB_ITSf	0.00828724	RB_ITSf	Roots	ITSf	RB	RB1_ITSf	RB1	Fungi	Ascomycota	Sordariomycetes	Glomerellales	Plectosphaerellaceae	Gibellulopsis
3a0c28b16d6ab92a0fc49a84dbadf1f8	RA_ITSf	0.00828603	RA_ITSf	Roots	ITSf	RA	RA1_ITSf	RA1	Fungi	Ascomycota	Sordariomycetes	Hypocreales	Nectriaceae	Ilyonectria
82942bfacc79420825808f034bcb65ab	RA_ITSf	0.00828603	RA_ITSf	Roots	ITSf	RA	RA1_ITSf	RA1	Fungi	Ascomycota	Dothideomycetes	Pleosporales	Phaeosphaeriaceae	Paraphoma
85a9f65818e81477a1a5c7e421977538	RA_ITSf	0.00828603	RA_ITSf	Roots	ITSf	RA	RA1_ITSf	RA1	Fungi	Ascomycota	Sordariomycetes	Sordariales	Lasiosphaeriaceae	Unassigned
d513ea9025892118a695d1ebae58e31b	RA_ITSf	0.00828603	RA_ITSf	Roots	ITSf	RA	RA1_ITSf	RA1	Fungi	Ascomycota	Sordariomycetes	Hypocreales	Nectriaceae	Fusarium
0f0ba4a7b455e5d79278d64241fc894e	RA_ITS2	0.00827235	RA_ITS2	Roots	ITS2	RA	RA1_ITS2	RA1	Fungi	Ascomycota	Sordariomycetes	Sordariales	Chaetomiaceae	Unassigned
58629bec0ab7bf1340491f1d9ab0b429	RA_ITS2	0.00827235	RA_ITS2	Roots	ITS2	RA	RA1_ITS2	RA1	Fungi	Ascomycota	Dothideomycetes	Dothideomycetes_ord_Incertae_sedis	Dothideomycetes_fam_Incertae_sedis	Dothideomycetes_gen_Incertae_sedis
6f1dd1c6c827b2fe50317ed6f75073cc	RA_ITS1	0.00785228	RA_ITS1	Roots	ITS1	RA	RA1_ITS1	RA1	Fungi	Basidiomycota	Agaricomycetes	Cantharellales	Ceratobasidiaceae	Ceratobasidiaceae_gen_Incertae_sedis
021de71703e2afaf1ea64d933975a05f	LB_ITS2	0.00764244	LB_ITS2	Leaves	ITS2	LB	LB1_ITS2	LB1	Fungi	Ascomycota	Dothideomycetes	Pleosporales	Didymellaceae	Unassigned
f428a8237fa3ca17952e9bd04c27abf8	RB_ITS1	0.00719217	RB_ITS1	Roots	ITS1	RB	RB1_ITS1	RB1	Viridiplantae	Anthophyta	Eudicotyledonae	Asterales	Asteraceae	Asteraceae_gen_Incertae_sedis
44853fdd66653e9e650fd6a5db12b44a	LA_ITS1	0.00688961	LA_ITS1	Leaves	ITS1	LA	LA1_ITS1	LA1	Fungi	Ascomycota	Dothideomycetes	Pleosporales	Pleosporaceae	Alternaria
4db76d4820674e98c7da0712ea4f98d5	LA_ITS1	0.00688961	LA_ITS1	Leaves	ITS1	LA	LA1_ITS1	LA1	Viridiplantae	Anthophyta	NA	NA	NA	Unassigned
55ce003241d8dcdc59e1a73ee0b627c1	LA_ITS1	0.00688961	LA_ITS1	Leaves	ITS1	LA	LA1_ITS1	LA1	Fungi	Basidiomycota	Tremellomycetes	Tremellales	Bulleribasidiaceae	Vishniacozyma
0da148912d6796bc01e987133496488f	RB_ITS2	0.00668986	RB_ITS2	Roots	ITS2	RB	RB1_ITS2	RB1	Fungi	Basidiomycota	Agaricomycetes	Agaricomycetes_ord_Incertae_sedis	Agaricomycetes_fam_Incertae_sedis	Agaricomycetes_gen_Incertae_sedis
0da148912d6796bc01e987133496488f	RB_ITS1	0.00659283	RB_ITS1	Roots	ITS1	RB	RB1_ITS1	RB1	Fungi	Basidiomycota	Agaricomycetes	Agaricomycetes_ord_Incertae_sedis	Agaricomycetes_fam_Incertae_sedis	Agaricomycetes_gen_Incertae_sedis
021de71703e2afaf1ea64d933975a05f	RB_ITSf	0.00621543	RB_ITSf	Roots	ITSf	RB	RB1_ITSf	RB1	Fungi	Ascomycota	Dothideomycetes	Pleosporales	Didymellaceae	Unassigned
3cbf2cb4991d969b22a4c8f43b3bc43e	RB_ITSf	0.00621543	RB_ITSf	Roots	ITSf	RB	RB1_ITSf	RB1	Fungi	Chytridiomycota	Lobulomycetes	Lobulomycetales	Lobulomycetales_fam_Incertae_sedis	Lobulomycetales_gen_Incertae_sedis
5e7a1e5e0319737b4a8a59d12d5d023a	RB_ITSf	0.00621543	RB_ITSf	Roots	ITSf	RB	RB1_ITSf	RB1	Fungi	Ascomycota	Dothideomycetes	Pleosporales	Didymosphaeriaceae	Paraphaeosphaeria
71be7e6215588dbb91b229946cbf0402	RB_ITSf	0.00621543	RB_ITSf	Roots	ITSf	RB	RB1_ITSf	RB1	Fungi	Basidiomycota	Tremellomycetes	Cystofilobasidiales	Mrakiaceae	Itersonilia
73f8ed65aa5cae9060d77236cf5bba73	RB_ITSf	0.00621543	RB_ITSf	Roots	ITSf	RB	RB1_ITSf	RB1	Fungi	Basidiomycota	Microbotryomycetes	Leucosporidiales	Leucosporidiaceae	Leucosporidium
927e0740cdd0f522d7990b8b5f4f73e4	RB_ITSf	0.00621543	RB_ITSf	Roots	ITSf	RB	RB1_ITSf	RB1	Fungi	Ascomycota	Sordariomycetes	Hypocreales	Clavicipitaceae	Keithomyces
afee035512d30142574821c0625aa345	RB_ITSf	0.00621543	RB_ITSf	Roots	ITSf	RB	RB1_ITSf	RB1	Fungi	Ascomycota	Sordariomycetes	Sordariales	Chaetomiaceae	Chaetomidium
bf5892d40021920702970b5c88d5aa9a	RB_ITSf	0.00621543	RB_ITSf	Roots	ITSf	RB	RB1_ITSf	RB1	Fungi	Ascomycota	Dothideomycetes	Pleosporales	Massarinaceae	Helminthosporium
05bd653794941c5b969480767d285d0e	RA_ITSf	0.00621453	RA_ITSf	Roots	ITSf	RA	RA1_ITSf	RA1	Fungi	Ascomycota	Sordariomycetes	Ophiostomatales	Ophiostomataceae	Sporothrix
3bb4e12c76d1ae71a614c7f1b924e3fe	RA_ITSf	0.00621453	RA_ITSf	Roots	ITSf	RA	RA1_ITSf	RA1	Fungi	Basidiomycota	Tremellomycetes	Tremellales	Bulleribasidiaceae	Dioszegia
ae205b12ae63221d5799cbf270a3152d	RA_ITSf	0.00621453	RA_ITSf	Roots	ITSf	RA	RA1_ITSf	RA1	Fungi	Ascomycota	Sordariomycetes	Glomerellales	Plectosphaerellaceae	Verticillium
d9d69d7fa49940f460733e1700ec6b38	RA_ITSf	0.00621453	RA_ITSf	Roots	ITSf	RA	RA1_ITSf	RA1	Fungi	Ascomycota	Sordariomycetes	Sordariales	Chaetomiaceae	Humicola
da4c9114c49824c7523c69dbdaaba251	RA_ITSf	0.00621453	RA_ITSf	Roots	ITSf	RA	RA1_ITSf	RA1	Fungi	Basidiomycota	Tremellomycetes	Filobasidiales	Piskurozymaceae	Solicoccozyma
822ebfb42b353ee11cc0928611f10907	LA_ITS1	0.00620065	LA_ITS1	Leaves	ITS1	LA	LA1_ITS1	LA1	Fungi	Ascomycota	Dothideomycetes	Pleosporales	Pleosporales_fam_Incertae_sedis	Pleosporales_gen_Incertae_sedis
3bb4e12c76d1ae71a614c7f1b924e3fe	LB_ITSf	0.00613811	LB_ITSf	Leaves	ITSf	LB	LB1_ITSf	LB1	Fungi	Basidiomycota	Tremellomycetes	Tremellales	Bulleribasidiaceae	Dioszegia
4db76d4820674e98c7da0712ea4f98d5	RA_ITS1	0.00604022	RA_ITS1	Roots	ITS1	RA	RA1_ITS1	RA1	Viridiplantae	Anthophyta	NA	NA	NA	Unassigned
d9d69d7fa49940f460733e1700ec6b38	RA_ITS1	0.00604022	RA_ITS1	Roots	ITS1	RA	RA1_ITS1	RA1	Fungi	Ascomycota	Sordariomycetes	Sordariales	Chaetomiaceae	Humicola
f510d02861da6ad684ef8284d10e0ac5	RA_ITS1	0.00604022	RA_ITS1	Roots	ITS1	RA	RA1_ITS1	RA1	Fungi	Fungi_phy_Incertae_sedis	Fungi_cls_Incertae_sedis	Fungi_ord_Incertae_sedis	Fungi_fam_Incertae_sedis	Fungi_gen_Incertae_sedis
ab606741370fd153370d1a552c231863	RB_ITS1	0.00599348	RB_ITS1	Roots	ITS1	RB	RB1_ITS1	RB1	Fungi	Basidiomycota	Agaricomycetes	Agaricales	Agaricales_fam_Incertae_sedis	Panaeolina
c0ee76cbdedd80091aeb36eb8c9be7d6	LA_ITS1	0.00551169	LA_ITS1	Leaves	ITS1	LA	LA1_ITS1	LA1	Stramenopila	Oomycota	Oomycetes	Peronosporales	Peronosporaceae	Peronospora
34622403f07c0c6955775d84b6cdb285	RB_ITS2	0.00547352	RB_ITS2	Roots	ITS2	RB	RB1_ITS2	RB1	Fungi	Ascomycota	Eurotiomycetes	Chaetothyriales	Herpotrichiellaceae	Exophiala
6f1dd1c6c827b2fe50317ed6f75073cc	RB_ITS2	0.00547352	RB_ITS2	Roots	ITS2	RB	RB1_ITS2	RB1	Fungi	Basidiomycota	Agaricomycetes	Cantharellales	Ceratobasidiaceae	Ceratobasidiaceae_gen_Incertae_sedis
0f0ba4a7b455e5d79278d64241fc894e	RB_ITS2	0.00486535	RB_ITS2	Roots	ITS2	RB	RB1_ITS2	RB1	Fungi	Ascomycota	Sordariomycetes	Sordariales	Chaetomiaceae	Unassigned
54e38e0e56ce1975c8d62f68363f3eea	RB_ITS2	0.00486535	RB_ITS2	Roots	ITS2	RB	RB1_ITS2	RB1	Viridiplantae	Anthophyta	Eudicotyledonae	NA	NA	Unassigned
82942bfacc79420825808f034bcb65ab	RA_ITS1	0.00483217	RA_ITS1	Roots	ITS1	RA	RA1_ITS1	RA1	Fungi	Ascomycota	Dothideomycetes	Pleosporales	Phaeosphaeriaceae	Paraphoma
e3b16084aea174b20e5cff26d94de5d1	LA_ITS1	0.00482273	LA_ITS1	Leaves	ITS1	LA	LA1_ITS1	LA1	Viridiplantae	Anthophyta	Eudicotyledonae	Cucurbitales	Cucurbitaceae	Cucurbita
3733d81d5c595d8618887a75dc634e50	RB_ITS1	0.00479478	RB_ITS1	Roots	ITS1	RB	RB1_ITS1	RB1	Fungi	Ascomycota	Sordariomycetes	Hypocreales	NA	Unassigned
96eb08978db7fe8afdbc4b1e9701570a	RB_ITS1	0.00479478	RB_ITS1	Roots	ITS1	RB	RB1_ITS1	RB1	Fungi	Ascomycota	Sordariomycetes	Phomatosporales	Phomatosporaceae	Phomatospora
acd706c5502f8734a710595875c65969	RB_ITS1	0.00479478	RB_ITS1	Roots	ITS1	RB	RB1_ITS1	RB1	Fungi	Ascomycota	Sordariomycetes	Sordariales	Chaetomiaceae	Acrophialophora
71be7e6215588dbb91b229946cbf0402	LB_ITS2	0.00445809	LB_ITS2	Leaves	ITS2	LB	LB1_ITS2	LB1	Fungi	Basidiomycota	Tremellomycetes	Cystofilobasidiales	Mrakiaceae	Itersonilia
5393d6a2f708f759993a1a9508a84a30	RB_ITS2	0.00425718	RB_ITS2	Roots	ITS2	RB	RB1_ITS2	RB1	Fungi	Basidiomycota	Agaricomycetes	Agaricales	Agaricales_fam_Incertae_sedis	Agaricales_gen_Incertae_sedis
9b75896a0ac0f45449c08a9db1e227ed	RB_ITS2	0.00425718	RB_ITS2	Roots	ITS2	RB	RB1_ITS2	RB1	Fungi	Ascomycota	Dothideomycetes	Pleosporales	Torulaceae	Torula
25f4f54dab4a7c65508fb07ff8af1a5d	RA_ITS1	0.00422815	RA_ITS1	Roots	ITS1	RA	RA1_ITS1	RA1	Fungi	Ascomycota	Leotiomycetes	Helotiales	Helotiaceae	Unassigned
8f111da9a83f65525e9f607aaa104378	LA_ITSf	0.00421603	LA_ITSf	Leaves	ITSf	LA	LA1_ITSf	LA1	Fungi	Basidiomycota	Tremellomycetes	Filobasidiales	Filobasidiaceae	Filobasidium
93c2243d8b4f6102f5dba9f6080a378d	LA_ITSf	0.00421603	LA_ITSf	Leaves	ITSf	LA	LA1_ITSf	LA1	Fungi	Ascomycota	Dothideomycetes	Pleosporales	Phaeosphaeriaceae	Parastagonospora
ca521edfd5c6aaf8945c37951c9ebf02	LA_ITSf	0.00421603	LA_ITSf	Leaves	ITSf	LA	LA1_ITSf	LA1	Fungi	Basidiomycota	Microbotryomycetes	Sporidiobolales	Sporidiobolaceae	Rhodotorula
71be7e6215588dbb91b229946cbf0402	RB_ITS1	0.00419544	RB_ITS1	Roots	ITS1	RB	RB1_ITS1	RB1	Fungi	Basidiomycota	Tremellomycetes	Cystofilobasidiales	Mrakiaceae	Itersonilia
298b1a06ad72a9597a4a4ead2e7728f2	RB_ITSf	0.00414362	RB_ITSf	Roots	ITSf	RB	RB1_ITSf	RB1	Fungi	Ascomycota	Sordariomycetes	Hypocreales	Clavicipitaceae	Claviceps
4109e740fac4ceea3158340c9f18d5d7	RB_ITSf	0.00414362	RB_ITSf	Roots	ITSf	RB	RB1_ITSf	RB1	Fungi	Basidiomycota	Tremellomycetes	Filobasidiales	Filobasidiaceae	Naganishia
91d3fa49a8ada83989ad691225249231	RB_ITSf	0.00414362	RB_ITSf	Roots	ITSf	RB	RB1_ITSf	RB1	Heterolobosa	Heterolobosa_phy_Incertae_sedis	Heterolobosea	Schizopyrenida	Vahlkampfiidae	Vahlkampfia
d29b0934bbc58c1025240d28869277d1	RB_ITSf	0.00414362	RB_ITSf	Roots	ITSf	RB	RB1_ITSf	RB1	Fungi	Ascomycota	Pezizomycotina_cls_Incertae_sedis	Pezizomycotina_ord_Incertae_sedis	Pezizomycotina_fam_Incertae_sedis	Pezizomycotina_gen_Incertae_sedis
d9b4f0e86f2c25dc32f27fde9b0dc00b	RB_ITSf	0.00414362	RB_ITSf	Roots	ITSf	RB	RB1_ITSf	RB1	Stramenopila	Oomycota	Oomycetes	Saprolegniales	Saprolegniaceae	Aphanomyces
0ba7b3bc265da7834173839baab7e9e4	RA_ITSf	0.00414302	RA_ITSf	Roots	ITSf	RA	RA1_ITSf	RA1	Fungi	Ascomycota	Sordariomycetes	Hypocreales	Nectriaceae	Sarcopodium
4109e740fac4ceea3158340c9f18d5d7	RA_ITSf	0.00414302	RA_ITSf	Roots	ITSf	RA	RA1_ITSf	RA1	Fungi	Basidiomycota	Tremellomycetes	Filobasidiales	Filobasidiaceae	Naganishia
5e7a1e5e0319737b4a8a59d12d5d023a	RA_ITSf	0.00414302	RA_ITSf	Roots	ITSf	RA	RA1_ITSf	RA1	Fungi	Ascomycota	Dothideomycetes	Pleosporales	Didymosphaeriaceae	Paraphaeosphaeria
7dfb31d8b2a1ecb8b8fc6191190b3d80	RA_ITSf	0.00414302	RA_ITSf	Roots	ITSf	RA	RA1_ITSf	RA1	Fungi	Mortierellomycota	Mortierellomycetes	Mortierellales	Mortierellaceae	Linnemannia
927e0740cdd0f522d7990b8b5f4f73e4	RA_ITSf	0.00414302	RA_ITSf	Roots	ITSf	RA	RA1_ITSf	RA1	Fungi	Ascomycota	Sordariomycetes	Hypocreales	Clavicipitaceae	Keithomyces
c6fec57f8ef1455e3d7099a674a51efd	RA_ITSf	0.00414302	RA_ITSf	Roots	ITSf	RA	RA1_ITSf	RA1	Fungi	Ascomycota	Eurotiomycetes	Eurotiales	Aspergillaceae	Penicillium
f1f6c9ca3d0bcb627bad3343da681408	RA_ITSf	0.00414302	RA_ITSf	Roots	ITSf	RA	RA1_ITSf	RA1	Fungi	Chytridiomycota	Spizellomycetes	Spizellomycetales	Spizellomycetaceae	Spizellomyces
e0d5d2618c3d6cff453392206d0ba3e6	LA_ITS1	0.00413377	LA_ITS1	Leaves	ITS1	LA	LA1_ITS1	LA1	Fungi	Basidiomycota	Exobasidiomycetes	Entylomatales	Entylomataceae	Tilletiopsis
298b1a06ad72a9597a4a4ead2e7728f2	LB_ITS1	0.00410986	LB_ITS1	Leaves	ITS1	LB	LB1_ITS1	LB1	Fungi	Ascomycota	Sordariomycetes	Hypocreales	Clavicipitaceae	Claviceps
3bb4e12c76d1ae71a614c7f1b924e3fe	LB_ITS1	0.00410986	LB_ITS1	Leaves	ITS1	LB	LB1_ITS1	LB1	Fungi	Basidiomycota	Tremellomycetes	Tremellales	Bulleribasidiaceae	Dioszegia
714a4462ff9dbc9a8d01e440aec9c860	LB_ITS1	0.00410986	LB_ITS1	Leaves	ITS1	LB	LB1_ITS1	LB1	Fungi	Ascomycota	Sordariomycetes	Sordariales	NA	Unassigned
71be7e6215588dbb91b229946cbf0402	LB_ITS1	0.00410986	LB_ITS1	Leaves	ITS1	LB	LB1_ITS1	LB1	Fungi	Basidiomycota	Tremellomycetes	Cystofilobasidiales	Mrakiaceae	Itersonilia
e0d5d2618c3d6cff453392206d0ba3e6	LB_ITS1	0.00410986	LB_ITS1	Leaves	ITS1	LB	LB1_ITS1	LB1	Fungi	Basidiomycota	Exobasidiomycetes	Entylomatales	Entylomataceae	Tilletiopsis
8f111da9a83f65525e9f607aaa104378	LB_ITSf	0.00409207	LB_ITSf	Leaves	ITSf	LB	LB1_ITSf	LB1	Fungi	Basidiomycota	Tremellomycetes	Filobasidiales	Filobasidiaceae	Filobasidium
93c2243d8b4f6102f5dba9f6080a378d	LB_ITSf	0.00409207	LB_ITSf	Leaves	ITSf	LB	LB1_ITSf	LB1	Fungi	Ascomycota	Dothideomycetes	Pleosporales	Phaeosphaeriaceae	Parastagonospora
80cb9673d543091a4b21dc949453636c	LA_ITS2	0.00374696	LA_ITS2	Leaves	ITS2	LA	LA1_ITS2	LA1	Fungi	Ascomycota	Dothideomycetes	Pleosporales	Leptosphaeriaceae	Heterospora
93c2243d8b4f6102f5dba9f6080a378d	LA_ITS2	0.00374696	LA_ITS2	Leaves	ITS2	LA	LA1_ITS2	LA1	Fungi	Ascomycota	Dothideomycetes	Pleosporales	Phaeosphaeriaceae	Parastagonospora
0409eb9065de84c11f36ab49a093dbae	RB_ITS2	0.00364901	RB_ITS2	Roots	ITS2	RB	RB1_ITS2	RB1	Fungi	Ascomycota	Sordariomycetes	Sordariomycetes_ord_Incertae_sedis	Sordariomycetes_fam_Incertae_sedis	Sordariomycetes_gen_Incertae_sedis
538cb8d3744e92f348ef6db501c98c95	RB_ITS2	0.00364901	RB_ITS2	Roots	ITS2	RB	RB1_ITS2	RB1	Fungi	Mortierellomycota	Mortierellomycetes	Mortierellales	Mortierellaceae	Mortierella
60dbe099c096e411f5b799e2f8f9b711	RB_ITS2	0.00364901	RB_ITS2	Roots	ITS2	RB	RB1_ITS2	RB1	Viridiplantae	Anthophyta	Monocotyledonae	Poales	Poaceae	Unassigned
500f7561f7a20a58755369f517c3be6f	RB_ITS1	0.00359609	RB_ITS1	Roots	ITS1	RB	RB1_ITS1	RB1	Fungi	Basidiomycota	Agaricomycetes	Cantharellales	Ceratobasidiaceae	Rhizoctonia
5e7a1e5e0319737b4a8a59d12d5d023a	RB_ITS1	0.00359609	RB_ITS1	Roots	ITS1	RB	RB1_ITS1	RB1	Fungi	Ascomycota	Dothideomycetes	Pleosporales	Didymosphaeriaceae	Paraphaeosphaeria
bf5892d40021920702970b5c88d5aa9a	RB_ITS1	0.00359609	RB_ITS1	Roots	ITS1	RB	RB1_ITS1	RB1	Fungi	Ascomycota	Dothideomycetes	Pleosporales	Massarinaceae	Helminthosporium
c6fec57f8ef1455e3d7099a674a51efd	RB_ITS1	0.00359609	RB_ITS1	Roots	ITS1	RB	RB1_ITS1	RB1	Fungi	Ascomycota	Eurotiomycetes	Eurotiales	Aspergillaceae	Penicillium
e00bae0340a3a02ca49757ae1ba3fa84	LB_ITS1	0.00352274	LB_ITS1	Leaves	ITS1	LB	LB1_ITS1	LB1	Fungi	Ascomycota	Dothideomycetes	Pleosporales	Didymellaceae	Neoascochyta
3b85042d3301b15aa812b818713dcc2f	LA_ITS1	0.00344481	LA_ITS1	Leaves	ITS1	LA	LA1_ITS1	LA1	Fungi	Basidiomycota	Microbotryomycetes	Sporidiobolales	Sporidiobolaceae	Sporobolomyces
6e5ff8ee807626e1a812f40b22a80418	LA_ITS1	0.00344481	LA_ITS1	Leaves	ITS1	LA	LA1_ITS1	LA1	Viridiplantae	Anthophyta	Eudicotyledonae	Solanales	NA	Unassigned
5e7a1e5e0319737b4a8a59d12d5d023a	RA_ITS2	0.00318167	RA_ITS2	Roots	ITS2	RA	RA1_ITS2	RA1	Fungi	Ascomycota	Dothideomycetes	Pleosporales	Didymosphaeriaceae	Paraphaeosphaeria
6f1dd1c6c827b2fe50317ed6f75073cc	RA_ITS2	0.00318167	RA_ITS2	Roots	ITS2	RA	RA1_ITS2	RA1	Fungi	Basidiomycota	Agaricomycetes	Cantharellales	Ceratobasidiaceae	Ceratobasidiaceae_gen_Incertae_sedis
ca9fcbd3729a7d98ef043e71059d9a93	RA_ITS2	0.00318167	RA_ITS2	Roots	ITS2	RA	RA1_ITS2	RA1	Fungi	Ascomycota	Sordariomycetes	Hypocreales	Nectriaceae	Dactylonectria
d980998a9c63446ea9bb0740bfc7fa44	RA_ITS2	0.00318167	RA_ITS2	Roots	ITS2	RA	RA1_ITS2	RA1	Fungi	Ascomycota	Sordariomycetes	NA	NA	Unassigned
e2e6a2319d40903b161c2e52cbc38927	RA_ITS2	0.00318167	RA_ITS2	Roots	ITS2	RA	RA1_ITS2	RA1	Fungi	Ascomycota	Sordariomycetes	Hypocreales	Bionectriaceae	Clonostachys
06d3a4a93a70313aae2ef835a62abf70	RB_ITS2	0.00304084	RB_ITS2	Roots	ITS2	RB	RB1_ITS2	RB1	Fungi	Ascomycota	Dothideomycetes	Pleosporales	Phaeosphaeriaceae	Neosetophoma
281d89e1a0dead3c9fb532ab5b2b93e0	RB_ITS2	0.00304084	RB_ITS2	Roots	ITS2	RB	RB1_ITS2	RB1	Viridiplantae	Anthophyta	Monocotyledonae	Poales	Poaceae	Elymus
5e4f055ea858844558bacbc108928d6f	RA_ITS1	0.00302011	RA_ITS1	Roots	ITS1	RA	RA1_ITS1	RA1	Fungi	NA	NA	NA	NA	Unassigned
5e7a1e5e0319737b4a8a59d12d5d023a	RA_ITS1	0.00302011	RA_ITS1	Roots	ITS1	RA	RA1_ITS1	RA1	Fungi	Ascomycota	Dothideomycetes	Pleosporales	Didymosphaeriaceae	Paraphaeosphaeria
3bb4e12c76d1ae71a614c7f1b924e3fe	RB_ITS1	0.00299674	RB_ITS1	Roots	ITS1	RB	RB1_ITS1	RB1	Fungi	Basidiomycota	Tremellomycetes	Tremellales	Bulleribasidiaceae	Dioszegia
627847cb0a0d0b3ea1fd9b43597205e2	RB_ITS1	0.00299674	RB_ITS1	Roots	ITS1	RB	RB1_ITS1	RB1	Fungi	Basidiomycota	Tremellomycetes	Tremellales	Cryptococcaceae	Cryptococcus
baea0e709248be0c44567db79aac18ea	RB_ITS1	0.00299674	RB_ITS1	Roots	ITS1	RB	RB1_ITS1	RB1	Fungi	Ascomycota	NA	NA	NA	Unassigned
d181a90d3141aefe14935f66d56ab05a	RB_ITS1	0.00299674	RB_ITS1	Roots	ITS1	RB	RB1_ITS1	RB1	Fungi	Olpidiomycota	GS18	GS18_ord_Incertae_sedis	GS18_fam_Incertae_sedis	GS18_gen_Incertae_sedis
cfa061f4915ad2b85c6e7ee860148a0b	LB_ITS2	0.00254748	LB_ITS2	Leaves	ITS2	LB	LB1_ITS2	LB1	Fungi	Ascomycota	Sordariomycetes	Glomerellales	Plectosphaerellaceae	Plectosphaerella
8d1a6ebd0ee62d38a96c20b040d80289	RA_ITS2	0.00254534	RA_ITS2	Roots	ITS2	RA	RA1_ITS2	RA1	Fungi	Ascomycota	Sordariomycetes	Hypocreales	Hypocreaceae	Kiflimonium
3220dce5bcc4530ffdd1b87590ec899b	LA_ITS2	0.00249797	LA_ITS2	Leaves	ITS2	LA	LA1_ITS2	LA1	Fungi	Basidiomycota	Agaricomycetes	Agaricales	Psathyrellaceae	Coprinopsis
021de71703e2afaf1ea64d933975a05f	RB_ITS2	0.00243268	RB_ITS2	Roots	ITS2	RB	RB1_ITS2	RB1	Fungi	Ascomycota	Dothideomycetes	Pleosporales	Didymellaceae	Unassigned
2183439c9e1aee48f9c12150bb4e1579	RB_ITS2	0.00243268	RB_ITS2	Roots	ITS2	RB	RB1_ITS2	RB1	Viridiplantae	Chlorophyta	Chlorophyceae	Chlamydomonadales	Coccomyxaceae	Coccomyxa
8d1a6ebd0ee62d38a96c20b040d80289	RB_ITS2	0.00243268	RB_ITS2	Roots	ITS2	RB	RB1_ITS2	RB1	Fungi	Ascomycota	Sordariomycetes	Hypocreales	Hypocreaceae	Kiflimonium
bf5892d40021920702970b5c88d5aa9a	RB_ITS2	0.00243268	RB_ITS2	Roots	ITS2	RB	RB1_ITS2	RB1	Fungi	Ascomycota	Dothideomycetes	Pleosporales	Massarinaceae	Helminthosporium
da4c9114c49824c7523c69dbdaaba251	RB_ITS2	0.00243268	RB_ITS2	Roots	ITS2	RB	RB1_ITS2	RB1	Fungi	Basidiomycota	Tremellomycetes	Filobasidiales	Piskurozymaceae	Solicoccozyma
56fec94435900f4c612646a937616fcc	RA_ITS1	0.00241609	RA_ITS1	Roots	ITS1	RA	RA1_ITS1	RA1	Fungi	Ascomycota	Dothideomycetes	Mycosphaerellales	Extremaceae	Extremopsis
2daa666e651d1c166c7f1d39b270cdbc	RB_ITS1	0.00239739	RB_ITS1	Roots	ITS1	RB	RB1_ITS1	RB1	Fungi	Mortierellomycota	Mortierellomycetes	Mortierellales	Mortierellales_fam_Incertae_sedis	Mortierellales_gen_Incertae_sedis
461a36b3e71570f80dd0a690b7a7b826	RB_ITS1	0.00239739	RB_ITS1	Roots	ITS1	RB	RB1_ITS1	RB1	Fungi	Ascomycota	Sordariomycetes	Hypocreales	Cordycipitaceae	Flavocillium
589395ba6030fbc960597579f27137a2	RB_ITS1	0.00239739	RB_ITS1	Roots	ITS1	RB	RB1_ITS1	RB1	Fungi	Ascomycota	Ascomycota_cls_Incertae_sedis	Ascomycota_ord_Incertae_sedis	Ascomycota_fam_Incertae_sedis	Ascomycota_gen_Incertae_sedis
69859a2a2fed3c0fbd19931f36193b51	RB_ITS1	0.00239739	RB_ITS1	Roots	ITS1	RB	RB1_ITS1	RB1	Fungi	Ascomycota	Leotiomycetes	Helotiales	Hyaloscyphaceae	Hyaloscyphaceae_gen_Incertae_sedis
7c3756a41ea149c9b5da021e2542e464	RB_ITS1	0.00239739	RB_ITS1	Roots	ITS1	RB	RB1_ITS1	RB1	Fungi	Ascomycota	Sordariomycetes	Hypocreales	Bionectriaceae	Acremonium
82942bfacc79420825808f034bcb65ab	RB_ITS1	0.00239739	RB_ITS1	Roots	ITS1	RB	RB1_ITS1	RB1	Fungi	Ascomycota	Dothideomycetes	Pleosporales	Phaeosphaeriaceae	Paraphoma
822ebfb42b353ee11cc0928611f10907	LB_ITS1	0.00234849	LB_ITS1	Leaves	ITS1	LB	LB1_ITS1	LB1	Fungi	Ascomycota	Dothideomycetes	Pleosporales	Pleosporales_fam_Incertae_sedis	Pleosporales_gen_Incertae_sedis
298b1a06ad72a9597a4a4ead2e7728f2	LB_ITS2	0.00191061	LB_ITS2	Leaves	ITS2	LB	LB1_ITS2	LB1	Fungi	Ascomycota	Sordariomycetes	Hypocreales	Clavicipitaceae	Claviceps
34622403f07c0c6955775d84b6cdb285	RA_ITS2	0.001909	RA_ITS2	Roots	ITS2	RA	RA1_ITS2	RA1	Fungi	Ascomycota	Eurotiomycetes	Chaetothyriales	Herpotrichiellaceae	Exophiala
43988f9dcc80efe070f04ee2daece61f	LA_ITS2	0.00187348	LA_ITS2	Leaves	ITS2	LA	LA1_ITS2	LA1	Fungi	Ascomycota	Leotiomycetes	Helotiales	Erysiphaceae	Erysiphe
6a017a983b756a855b43d313ce847baa	LA_ITS2	0.00187348	LA_ITS2	Leaves	ITS2	LA	LA1_ITS2	LA1	Fungi	Ascomycota	Dothideomycetes	Pleosporales	Phaeosphaeriaceae	Septoriella
e0d5d2618c3d6cff453392206d0ba3e6	LA_ITS2	0.00187348	LA_ITS2	Leaves	ITS2	LA	LA1_ITS2	LA1	Fungi	Basidiomycota	Exobasidiomycetes	Entylomatales	Entylomataceae	Tilletiopsis
0d3820d1e9f063d9d66301304b2e10f6	RB_ITS2	0.00182451	RB_ITS2	Roots	ITS2	RB	RB1_ITS2	RB1	Fungi	Ascomycota	Sordariomycetes	Hypocreales	Sarocladiaceae	Sarocladium
47bf797f64c7733e5d6f793b3f947988	RB_ITS2	0.00182451	RB_ITS2	Roots	ITS2	RB	RB1_ITS2	RB1	Fungi	Ascomycota	Orbiliomycetes	Orbiliales	Orbiliaceae	Orbiliaceae_gen_Incertae_sedis
589395ba6030fbc960597579f27137a2	RB_ITS2	0.00182451	RB_ITS2	Roots	ITS2	RB	RB1_ITS2	RB1	Fungi	Ascomycota	Ascomycota_cls_Incertae_sedis	Ascomycota_ord_Incertae_sedis	Ascomycota_fam_Incertae_sedis	Ascomycota_gen_Incertae_sedis
7312f10cf5ca8dee372b234e93f59be0	RB_ITS2	0.00182451	RB_ITS2	Roots	ITS2	RB	RB1_ITS2	RB1	Fungi	Ascomycota	Pezizomycetes	Pezizales	Pezizaceae	Peziza
8f33f2183685f99b146d09761e75252b	RB_ITS2	0.00182451	RB_ITS2	Roots	ITS2	RB	RB1_ITS2	RB1	Viridiplantae	Anthophyta	Eudicotyledonae	Caryophyllales	Polygonaceae	Polygonum
b4fe0083dc58be21905adb4005a17584	RB_ITS2	0.00182451	RB_ITS2	Roots	ITS2	RB	RB1_ITS2	RB1	Fungi	Basidiomycota	Agaricomycetes	Agaricales	Strophariaceae	Agrocybe
d980998a9c63446ea9bb0740bfc7fa44	RB_ITS2	0.00182451	RB_ITS2	Roots	ITS2	RB	RB1_ITS2	RB1	Fungi	Ascomycota	Sordariomycetes	NA	NA	Unassigned
2247512d6dd301b833c071ee5a399f82	RA_ITS1	0.00181206	RA_ITS1	Roots	ITS1	RA	RA1_ITS1	RA1	Fungi	Basidiomycota	Agaricomycetes	Cantharellales	Ceratobasidiaceae	Unassigned
5abf3767dbdfd44fc40d0d03eaa94dc5	RA_ITS1	0.00181206	RA_ITS1	Roots	ITS1	RA	RA1_ITS1	RA1	Fungi	Ascomycota	Dothideomycetes	Cladosporiales	Cladosporiaceae	Cladosporium
8169bf8d7669bd27e9186f401988a303	RA_ITS1	0.00181206	RA_ITS1	Roots	ITS1	RA	RA1_ITS1	RA1	Fungi	Ascomycota	Leotiomycetes	Helotiales	Helotiales_fam_Incertae_sedis	Leptodophora
e4aee5e327c38406fe7e63fab443eeff	RA_ITS1	0.00181206	RA_ITS1	Roots	ITS1	RA	RA1_ITS1	RA1	Fungi	Ascomycota	Dothideomycetes	Mycosphaerellales	Mycosphaerellaceae	Septoria
0317821442259c4e68165a0c098dc289	RB_ITS1	0.00179804	RB_ITS1	Roots	ITS1	RB	RB1_ITS1	RB1	Fungi	Ascomycota	Sordariomycetes	Sordariales	Lasiosphaeriaceae	Schizothecium
34622403f07c0c6955775d84b6cdb285	RB_ITS1	0.00179804	RB_ITS1	Roots	ITS1	RB	RB1_ITS1	RB1	Fungi	Ascomycota	Eurotiomycetes	Chaetothyriales	Herpotrichiellaceae	Exophiala
51258df90c62c7ed175880823ad20b86	RB_ITS1	0.00179804	RB_ITS1	Roots	ITS1	RB	RB1_ITS1	RB1	Fungi	Mortierellomycota	Mortierellomycetes	Mortierellales	Mortierellaceae	Unassigned
5a8eaf9cf7c91aa1b04c125aff914608	RB_ITS1	0.00179804	RB_ITS1	Roots	ITS1	RB	RB1_ITS1	RB1	Fungi	Ascomycota	Sordariomycetes	Amphisphaeriales	Apiosporaceae	Apiospora
7312f10cf5ca8dee372b234e93f59be0	RB_ITS1	0.00179804	RB_ITS1	Roots	ITS1	RB	RB1_ITS1	RB1	Fungi	Ascomycota	Pezizomycetes	Pezizales	Pezizaceae	Peziza
7f29b9f9907e78aec27ff101d9b9333f	RB_ITS1	0.00179804	RB_ITS1	Roots	ITS1	RB	RB1_ITS1	RB1	Fungi	Ascomycota	Leotiomycetes	Helotiales	Helotiales_fam_Incertae_sedis	Unassigned
927e0740cdd0f522d7990b8b5f4f73e4	RB_ITS1	0.00179804	RB_ITS1	Roots	ITS1	RB	RB1_ITS1	RB1	Fungi	Ascomycota	Sordariomycetes	Hypocreales	Clavicipitaceae	Keithomyces
947c33153f23bc8aef6b2485534e2b88	RB_ITS1	0.00179804	RB_ITS1	Roots	ITS1	RB	RB1_ITS1	RB1	Fungi	Ascomycota	Leotiomycetes	Helotiales	NA	Unassigned
c41ffbadc55008d0ec70cc7b911791a7	RB_ITS1	0.00179804	RB_ITS1	Roots	ITS1	RB	RB1_ITS1	RB1	Fungi	Ascomycota	Dothideomycetes	Pleosporales	Melanommataceae	Melanodiplodia
d513ea9025892118a695d1ebae58e31b	RB_ITS1	0.00179804	RB_ITS1	Roots	ITS1	RB	RB1_ITS1	RB1	Fungi	Ascomycota	Sordariomycetes	Hypocreales	Nectriaceae	Fusarium
da4c9114c49824c7523c69dbdaaba251	RB_ITS1	0.00179804	RB_ITS1	Roots	ITS1	RB	RB1_ITS1	RB1	Fungi	Basidiomycota	Tremellomycetes	Filobasidiales	Piskurozymaceae	Solicoccozyma
e0d5d2618c3d6cff453392206d0ba3e6	RB_ITS1	0.00179804	RB_ITS1	Roots	ITS1	RB	RB1_ITS1	RB1	Fungi	Basidiomycota	Exobasidiomycetes	Entylomatales	Entylomataceae	Tilletiopsis
fe8547901fae07bdace228ca5ecf6fd7	RB_ITS1	0.00179804	RB_ITS1	Roots	ITS1	RB	RB1_ITS1	RB1	Fungi	Basidiomycota	Agaricostilbomycetes	Agaricostilbales	Chionosphaeraceae	Kurtzmanomyces
536a6f1f772f11d3284be0a811ebbee2	LB_ITS1	0.00176137	LB_ITS1	Leaves	ITS1	LB	LB1_ITS1	LB1	Fungi	Ascomycota	Dothideomycetes	Pleosporales	Phaeosphaeriaceae	Amarenographium
73f8ed65aa5cae9060d77236cf5bba73	LB_ITS1	0.00176137	LB_ITS1	Leaves	ITS1	LB	LB1_ITS1	LB1	Fungi	Basidiomycota	Microbotryomycetes	Leucosporidiales	Leucosporidiaceae	Leucosporidium
93c2243d8b4f6102f5dba9f6080a378d	LB_ITS1	0.00176137	LB_ITS1	Leaves	ITS1	LB	LB1_ITS1	LB1	Fungi	Ascomycota	Dothideomycetes	Pleosporales	Phaeosphaeriaceae	Parastagonospora
a47bc2deb8140c6429bee4ec96edef58	LB_ITS1	0.00176137	LB_ITS1	Leaves	ITS1	LB	LB1_ITS1	LB1	Fungi	Ascomycota	Leotiomycetes	Helotiales	Sclerotiniaceae	Unassigned
484a3280b8a57762778c3b41aeb835de	LA_ITS1	0.00137792	LA_ITS1	Leaves	ITS1	LA	LA1_ITS1	LA1	Fungi	Ascomycota	Dothideomycetes	Pleosporales	Pleosporaceae	Unassigned
63981fc76e2b151054bf94c570ea37ce	LA_ITS1	0.00137792	LA_ITS1	Leaves	ITS1	LA	LA1_ITS1	LA1	Fungi	Ascomycota	Dothideomycetes	Dothideales	Saccotheciaceae	Selenophoma
b1c0d96dae6ff9e72663b97ab149c4c4	LA_ITS1	0.00137792	LA_ITS1	Leaves	ITS1	LA	LA1_ITS1	LA1	Viridiplantae	Anthophyta	Eudicotyledonae	Caryophyllales	Amaranthaceae	Chenopodium
3b85042d3301b15aa812b818713dcc2f	LB_ITS2	0.00127374	LB_ITS2	Leaves	ITS2	LB	LB1_ITS2	LB1	Fungi	Basidiomycota	Microbotryomycetes	Sporidiobolales	Sporidiobolaceae	Sporobolomyces
e00bae0340a3a02ca49757ae1ba3fa84	LB_ITS2	0.00127374	LB_ITS2	Leaves	ITS2	LB	LB1_ITS2	LB1	Fungi	Ascomycota	Dothideomycetes	Pleosporales	Didymellaceae	Neoascochyta
e0d5d2618c3d6cff453392206d0ba3e6	LB_ITS2	0.00127374	LB_ITS2	Leaves	ITS2	LB	LB1_ITS2	LB1	Fungi	Basidiomycota	Exobasidiomycetes	Entylomatales	Entylomataceae	Tilletiopsis
71be7e6215588dbb91b229946cbf0402	RA_ITS2	0.00127267	RA_ITS2	Roots	ITS2	RA	RA1_ITS2	RA1	Fungi	Basidiomycota	Tremellomycetes	Cystofilobasidiales	Mrakiaceae	Itersonilia
298b1a06ad72a9597a4a4ead2e7728f2	LA_ITS2	0.00124899	LA_ITS2	Leaves	ITS2	LA	LA1_ITS2	LA1	Fungi	Ascomycota	Sordariomycetes	Hypocreales	Clavicipitaceae	Claviceps
3b85042d3301b15aa812b818713dcc2f	LA_ITS2	0.00124899	LA_ITS2	Leaves	ITS2	LA	LA1_ITS2	LA1	Fungi	Basidiomycota	Microbotryomycetes	Sporidiobolales	Sporidiobolaceae	Sporobolomyces
73f8ed65aa5cae9060d77236cf5bba73	LA_ITS2	0.00124899	LA_ITS2	Leaves	ITS2	LA	LA1_ITS2	LA1	Fungi	Basidiomycota	Microbotryomycetes	Leucosporidiales	Leucosporidiaceae	Leucosporidium
d513ea9025892118a695d1ebae58e31b	LA_ITS2	0.00124899	LA_ITS2	Leaves	ITS2	LA	LA1_ITS2	LA1	Fungi	Ascomycota	Sordariomycetes	Hypocreales	Nectriaceae	Fusarium
2150c965e3fcdfc6b825312469a12510	RB_ITS2	0.00121634	RB_ITS2	Roots	ITS2	RB	RB1_ITS2	RB1	Fungi	Ascomycota	Dothideomycetes	Pleosporales	Phaeosphaeriaceae	Ophiosphaerella
2349af125f460bcb589d2a0c1433c79f	RB_ITS2	0.00121634	RB_ITS2	Roots	ITS2	RB	RB1_ITS2	RB1	Fungi	Chytridiomycota	Spizellomycetes	Spizellomycetales	Spizellomycetales_fam_Incertae_sedis	Spizellomycetales_gen_Incertae_sedis
71f637566ebaf91168cc464b22f1cf3a	RB_ITS2	0.00121634	RB_ITS2	Roots	ITS2	RB	RB1_ITS2	RB1	Fungi	Basidiomycota	Tremellomycetes	Tremellales	Trimorphomycetaceae	Saitozyma
927e0740cdd0f522d7990b8b5f4f73e4	RB_ITS2	0.00121634	RB_ITS2	Roots	ITS2	RB	RB1_ITS2	RB1	Fungi	Ascomycota	Sordariomycetes	Hypocreales	Clavicipitaceae	Keithomyces
05bd653794941c5b969480767d285d0e	RA_ITS1	0.00120804	RA_ITS1	Roots	ITS1	RA	RA1_ITS1	RA1	Fungi	Ascomycota	Sordariomycetes	Ophiostomatales	Ophiostomataceae	Sporothrix
51258df90c62c7ed175880823ad20b86	RA_ITS1	0.00120804	RA_ITS1	Roots	ITS1	RA	RA1_ITS1	RA1	Fungi	Mortierellomycota	Mortierellomycetes	Mortierellales	Mortierellaceae	Unassigned
71be7e6215588dbb91b229946cbf0402	RA_ITS1	0.00120804	RA_ITS1	Roots	ITS1	RA	RA1_ITS1	RA1	Fungi	Basidiomycota	Tremellomycetes	Cystofilobasidiales	Mrakiaceae	Itersonilia
73f8ed65aa5cae9060d77236cf5bba73	RA_ITS1	0.00120804	RA_ITS1	Roots	ITS1	RA	RA1_ITS1	RA1	Fungi	Basidiomycota	Microbotryomycetes	Leucosporidiales	Leucosporidiaceae	Leucosporidium
1cde6e13b198402dcf277d77778c371b	RB_ITS1	0.0011987	RB_ITS1	Roots	ITS1	RB	RB1_ITS1	RB1	Fungi	Basidiomycota	Agaricomycetes	Agaricales	Psathyrellaceae	Parasola
455d899fcd7bee035b1dc5f2ecd764ee	RB_ITS1	0.0011987	RB_ITS1	Roots	ITS1	RB	RB1_ITS1	RB1	Fungi	Ascomycota	Sordariomycetes	Hypocreales	Hypocreales_fam_Incertae_sedis	Hypocreales_gen_Incertae_sedis
47bf797f64c7733e5d6f793b3f947988	RB_ITS1	0.0011987	RB_ITS1	Roots	ITS1	RB	RB1_ITS1	RB1	Fungi	Ascomycota	Orbiliomycetes	Orbiliales	Orbiliaceae	Orbiliaceae_gen_Incertae_sedis
538cb8d3744e92f348ef6db501c98c95	RB_ITS1	0.0011987	RB_ITS1	Roots	ITS1	RB	RB1_ITS1	RB1	Fungi	Mortierellomycota	Mortierellomycetes	Mortierellales	Mortierellaceae	Mortierella
56fec94435900f4c612646a937616fcc	RB_ITS1	0.0011987	RB_ITS1	Roots	ITS1	RB	RB1_ITS1	RB1	Fungi	Ascomycota	Dothideomycetes	Mycosphaerellales	Extremaceae	Extremopsis
8053174838f125ff8d9b7c5a04904d0b	RB_ITS1	0.0011987	RB_ITS1	Roots	ITS1	RB	RB1_ITS1	RB1	Fungi	Ascomycota	Leotiomycetes	Helotiales	Helotiaceae	Hymenoscyphus
8f33f2183685f99b146d09761e75252b	RB_ITS1	0.0011987	RB_ITS1	Roots	ITS1	RB	RB1_ITS1	RB1	Viridiplantae	Anthophyta	Eudicotyledonae	Caryophyllales	Polygonaceae	Polygonum
9b75896a0ac0f45449c08a9db1e227ed	RB_ITS1	0.0011987	RB_ITS1	Roots	ITS1	RB	RB1_ITS1	RB1	Fungi	Ascomycota	Dothideomycetes	Pleosporales	Torulaceae	Torula
dea5f39142771d19834487773ae4ba47	RB_ITS1	0.0011987	RB_ITS1	Roots	ITS1	RB	RB1_ITS1	RB1	Fungi	Ascomycota	Eurotiomycetes	Eurotiales	Thermoascaceae	Paecilomyces
2da5ed25849b7c29548b6420d561fc64	LB_ITS1	0.00117425	LB_ITS1	Leaves	ITS1	LB	LB1_ITS1	LB1	Fungi	Ascomycota	Sordariomycetes	Hypocreales	Cordycipitaceae	Leptobacillium
fe6eddc4b7f2ec25521e9b3d7486bcba	LB_ITS1	0.00117425	LB_ITS1	Leaves	ITS1	LB	LB1_ITS1	LB1	Fungi	Ascomycota	Sordariomycetes	Coronophorales	Ceratostomataceae	Harzia
016a4f0c70511d173f3a4a3cd7cbc6c8	LA_ITS1	0	LA_ITS1	Leaves	ITS1	LA	LA1_ITS1	LA1	Fungi	Ascomycota	Sordariomycetes	Sordariales	Neoschizotheciaceae	Apodus
016a4f0c70511d173f3a4a3cd7cbc6c8	LA_ITS2	0	LA_ITS2	Leaves	ITS2	LA	LA1_ITS2	LA1	Fungi	Ascomycota	Sordariomycetes	Sordariales	Neoschizotheciaceae	Apodus
016a4f0c70511d173f3a4a3cd7cbc6c8	LB_ITS1	0	LB_ITS1	Leaves	ITS1	LB	LB1_ITS1	LB1	Fungi	Ascomycota	Sordariomycetes	Sordariales	Neoschizotheciaceae	Apodus
016a4f0c70511d173f3a4a3cd7cbc6c8	RB_ITS2	0	RB_ITS2	Roots	ITS2	RB	RB1_ITS2	RB1	Fungi	Ascomycota	Sordariomycetes	Sordariales	Neoschizotheciaceae	Apodus
016a4f0c70511d173f3a4a3cd7cbc6c8	LB_ITS2	0	LB_ITS2	Leaves	ITS2	LB	LB1_ITS2	LB1	Fungi	Ascomycota	Sordariomycetes	Sordariales	Neoschizotheciaceae	Apodus
016a4f0c70511d173f3a4a3cd7cbc6c8	RA_ITS1	0	RA_ITS1	Roots	ITS1	RA	RA1_ITS1	RA1	Fungi	Ascomycota	Sordariomycetes	Sordariales	Neoschizotheciaceae	Apodus
016a4f0c70511d173f3a4a3cd7cbc6c8	LA_ITSf	0	LA_ITSf	Leaves	ITSf	LA	LA1_ITSf	LA1	Fungi	Ascomycota	Sordariomycetes	Sordariales	Neoschizotheciaceae	Apodus
016a4f0c70511d173f3a4a3cd7cbc6c8	RA_ITS2	0	RA_ITS2	Roots	ITS2	RA	RA1_ITS2	RA1	Fungi	Ascomycota	Sordariomycetes	Sordariales	Neoschizotheciaceae	Apodus
016a4f0c70511d173f3a4a3cd7cbc6c8	RA_ITSf	0	RA_ITSf	Roots	ITSf	RA	RA1_ITSf	RA1	Fungi	Ascomycota	Sordariomycetes	Sordariales	Neoschizotheciaceae	Apodus
016a4f0c70511d173f3a4a3cd7cbc6c8	LB_ITSf	0	LB_ITSf	Leaves	ITSf	LB	LB1_ITSf	LB1	Fungi	Ascomycota	Sordariomycetes	Sordariales	Neoschizotheciaceae	Apodus
021de71703e2afaf1ea64d933975a05f	LA_ITS1	0	LA_ITS1	Leaves	ITS1	LA	LA1_ITS1	LA1	Fungi	Ascomycota	Dothideomycetes	Pleosporales	Didymellaceae	Unassigned
021de71703e2afaf1ea64d933975a05f	RA_ITS2	0	RA_ITS2	Roots	ITS2	RA	RA1_ITS2	RA1	Fungi	Ascomycota	Dothideomycetes	Pleosporales	Didymellaceae	Unassigned
021de71703e2afaf1ea64d933975a05f	LB_ITS1	0	LB_ITS1	Leaves	ITS1	LB	LB1_ITS1	LB1	Fungi	Ascomycota	Dothideomycetes	Pleosporales	Didymellaceae	Unassigned
021de71703e2afaf1ea64d933975a05f	RA_ITS1	0	RA_ITS1	Roots	ITS1	RA	RA1_ITS1	RA1	Fungi	Ascomycota	Dothideomycetes	Pleosporales	Didymellaceae	Unassigned
021de71703e2afaf1ea64d933975a05f	RB_ITS1	0	RB_ITS1	Roots	ITS1	RB	RB1_ITS1	RB1	Fungi	Ascomycota	Dothideomycetes	Pleosporales	Didymellaceae	Unassigned
0317821442259c4e68165a0c098dc289	RB_ITSf	0	RB_ITSf	Roots	ITSf	RB	RB1_ITSf	RB1	Fungi	Ascomycota	Sordariomycetes	Sordariales	Lasiosphaeriaceae	Schizothecium
0317821442259c4e68165a0c098dc289	LB_ITS1	0	LB_ITS1	Leaves	ITS1	LB	LB1_ITS1	LB1	Fungi	Ascomycota	Sordariomycetes	Sordariales	Lasiosphaeriaceae	Schizothecium
0317821442259c4e68165a0c098dc289	LA_ITS1	0	LA_ITS1	Leaves	ITS1	LA	LA1_ITS1	LA1	Fungi	Ascomycota	Sordariomycetes	Sordariales	Lasiosphaeriaceae	Schizothecium
0317821442259c4e68165a0c098dc289	LA_ITSf	0	LA_ITSf	Leaves	ITSf	LA	LA1_ITSf	LA1	Fungi	Ascomycota	Sordariomycetes	Sordariales	Lasiosphaeriaceae	Schizothecium
0317821442259c4e68165a0c098dc289	RB_ITS2	0	RB_ITS2	Roots	ITS2	RB	RB1_ITS2	RB1	Fungi	Ascomycota	Sordariomycetes	Sordariales	Lasiosphaeriaceae	Schizothecium
0317821442259c4e68165a0c098dc289	LA_ITS2	0	LA_ITS2	Leaves	ITS2	LA	LA1_ITS2	LA1	Fungi	Ascomycota	Sordariomycetes	Sordariales	Lasiosphaeriaceae	Schizothecium
0317821442259c4e68165a0c098dc289	LB_ITSf	0	LB_ITSf	Leaves	ITSf	LB	LB1_ITSf	LB1	Fungi	Ascomycota	Sordariomycetes	Sordariales	Lasiosphaeriaceae	Schizothecium
0317821442259c4e68165a0c098dc289	LB_ITS2	0	LB_ITS2	Leaves	ITS2	LB	LB1_ITS2	LB1	Fungi	Ascomycota	Sordariomycetes	Sordariales	Lasiosphaeriaceae	Schizothecium
0317821442259c4e68165a0c098dc289	RA_ITSf	0	RA_ITSf	Roots	ITSf	RA	RA1_ITSf	RA1	Fungi	Ascomycota	Sordariomycetes	Sordariales	Lasiosphaeriaceae	Schizothecium
0409eb9065de84c11f36ab49a093dbae	LA_ITS1	0	LA_ITS1	Leaves	ITS1	LA	LA1_ITS1	LA1	Fungi	Ascomycota	Sordariomycetes	Sordariomycetes_ord_Incertae_sedis	Sordariomycetes_fam_Incertae_sedis	Sordariomycetes_gen_Incertae_sedis
0409eb9065de84c11f36ab49a093dbae	LA_ITS2	0	LA_ITS2	Leaves	ITS2	LA	LA1_ITS2	LA1	Fungi	Ascomycota	Sordariomycetes	Sordariomycetes_ord_Incertae_sedis	Sordariomycetes_fam_Incertae_sedis	Sordariomycetes_gen_Incertae_sedis
0409eb9065de84c11f36ab49a093dbae	LB_ITS1	0	LB_ITS1	Leaves	ITS1	LB	LB1_ITS1	LB1	Fungi	Ascomycota	Sordariomycetes	Sordariomycetes_ord_Incertae_sedis	Sordariomycetes_fam_Incertae_sedis	Sordariomycetes_gen_Incertae_sedis
0409eb9065de84c11f36ab49a093dbae	LA_ITSf	0	LA_ITSf	Leaves	ITSf	LA	LA1_ITSf	LA1	Fungi	Ascomycota	Sordariomycetes	Sordariomycetes_ord_Incertae_sedis	Sordariomycetes_fam_Incertae_sedis	Sordariomycetes_gen_Incertae_sedis
0409eb9065de84c11f36ab49a093dbae	LB_ITS2	0	LB_ITS2	Leaves	ITS2	LB	LB1_ITS2	LB1	Fungi	Ascomycota	Sordariomycetes	Sordariomycetes_ord_Incertae_sedis	Sordariomycetes_fam_Incertae_sedis	Sordariomycetes_gen_Incertae_sedis
0409eb9065de84c11f36ab49a093dbae	RB_ITS1	0	RB_ITS1	Roots	ITS1	RB	RB1_ITS1	RB1	Fungi	Ascomycota	Sordariomycetes	Sordariomycetes_ord_Incertae_sedis	Sordariomycetes_fam_Incertae_sedis	Sordariomycetes_gen_Incertae_sedis
0409eb9065de84c11f36ab49a093dbae	LB_ITSf	0	LB_ITSf	Leaves	ITSf	LB	LB1_ITSf	LB1	Fungi	Ascomycota	Sordariomycetes	Sordariomycetes_ord_Incertae_sedis	Sordariomycetes_fam_Incertae_sedis	Sordariomycetes_gen_Incertae_sedis
0409eb9065de84c11f36ab49a093dbae	RB_ITSf	0	RB_ITSf	Roots	ITSf	RB	RB1_ITSf	RB1	Fungi	Ascomycota	Sordariomycetes	Sordariomycetes_ord_Incertae_sedis	Sordariomycetes_fam_Incertae_sedis	Sordariomycetes_gen_Incertae_sedis
0409eb9065de84c11f36ab49a093dbae	RA_ITS2	0	RA_ITS2	Roots	ITS2	RA	RA1_ITS2	RA1	Fungi	Ascomycota	Sordariomycetes	Sordariomycetes_ord_Incertae_sedis	Sordariomycetes_fam_Incertae_sedis	Sordariomycetes_gen_Incertae_sedis
0409eb9065de84c11f36ab49a093dbae	RA_ITS1	0	RA_ITS1	Roots	ITS1	RA	RA1_ITS1	RA1	Fungi	Ascomycota	Sordariomycetes	Sordariomycetes_ord_Incertae_sedis	Sordariomycetes_fam_Incertae_sedis	Sordariomycetes_gen_Incertae_sedis
0409eb9065de84c11f36ab49a093dbae	RA_ITSf	0	RA_ITSf	Roots	ITSf	RA	RA1_ITSf	RA1	Fungi	Ascomycota	Sordariomycetes	Sordariomycetes_ord_Incertae_sedis	Sordariomycetes_fam_Incertae_sedis	Sordariomycetes_gen_Incertae_sedis
05bd653794941c5b969480767d285d0e	LA_ITS1	0	LA_ITS1	Leaves	ITS1	LA	LA1_ITS1	LA1	Fungi	Ascomycota	Sordariomycetes	Ophiostomatales	Ophiostomataceae	Sporothrix
05bd653794941c5b969480767d285d0e	LB_ITS1	0	LB_ITS1	Leaves	ITS1	LB	LB1_ITS1	LB1	Fungi	Ascomycota	Sordariomycetes	Ophiostomatales	Ophiostomataceae	Sporothrix
05bd653794941c5b969480767d285d0e	RB_ITS1	0	RB_ITS1	Roots	ITS1	RB	RB1_ITS1	RB1	Fungi	Ascomycota	Sordariomycetes	Ophiostomatales	Ophiostomataceae	Sporothrix
05bd653794941c5b969480767d285d0e	RB_ITSf	0	RB_ITSf	Roots	ITSf	RB	RB1_ITSf	RB1	Fungi	Ascomycota	Sordariomycetes	Ophiostomatales	Ophiostomataceae	Sporothrix
05bd653794941c5b969480767d285d0e	LA_ITSf	0	LA_ITSf	Leaves	ITSf	LA	LA1_ITSf	LA1	Fungi	Ascomycota	Sordariomycetes	Ophiostomatales	Ophiostomataceae	Sporothrix
05bd653794941c5b969480767d285d0e	LB_ITS2	0	LB_ITS2	Leaves	ITS2	LB	LB1_ITS2	LB1	Fungi	Ascomycota	Sordariomycetes	Ophiostomatales	Ophiostomataceae	Sporothrix
05bd653794941c5b969480767d285d0e	LA_ITS2	0	LA_ITS2	Leaves	ITS2	LA	LA1_ITS2	LA1	Fungi	Ascomycota	Sordariomycetes	Ophiostomatales	Ophiostomataceae	Sporothrix
05bd653794941c5b969480767d285d0e	LB_ITSf	0	LB_ITSf	Leaves	ITSf	LB	LB1_ITSf	LB1	Fungi	Ascomycota	Sordariomycetes	Ophiostomatales	Ophiostomataceae	Sporothrix
05bd653794941c5b969480767d285d0e	RA_ITS2	0	RA_ITS2	Roots	ITS2	RA	RA1_ITS2	RA1	Fungi	Ascomycota	Sordariomycetes	Ophiostomatales	Ophiostomataceae	Sporothrix
05bd653794941c5b969480767d285d0e	RB_ITS2	0	RB_ITS2	Roots	ITS2	RB	RB1_ITS2	RB1	Fungi	Ascomycota	Sordariomycetes	Ophiostomatales	Ophiostomataceae	Sporothrix
063d8241d72aacfd07ebd89f64e4b673	LA_ITS1	0	LA_ITS1	Leaves	ITS1	LA	LA1_ITS1	LA1	Fungi	Ascomycota	Sordariomycetes	Sordariales	Sordariales_fam_Incertae_sedis	Sordariales_gen_Incertae_sedis
063d8241d72aacfd07ebd89f64e4b673	LA_ITSf	0	LA_ITSf	Leaves	ITSf	LA	LA1_ITSf	LA1	Fungi	Ascomycota	Sordariomycetes	Sordariales	Sordariales_fam_Incertae_sedis	Sordariales_gen_Incertae_sedis
063d8241d72aacfd07ebd89f64e4b673	LA_ITS2	0	LA_ITS2	Leaves	ITS2	LA	LA1_ITS2	LA1	Fungi	Ascomycota	Sordariomycetes	Sordariales	Sordariales_fam_Incertae_sedis	Sordariales_gen_Incertae_sedis
063d8241d72aacfd07ebd89f64e4b673	LB_ITS1	0	LB_ITS1	Leaves	ITS1	LB	LB1_ITS1	LB1	Fungi	Ascomycota	Sordariomycetes	Sordariales	Sordariales_fam_Incertae_sedis	Sordariales_gen_Incertae_sedis
063d8241d72aacfd07ebd89f64e4b673	LB_ITSf	0	LB_ITSf	Leaves	ITSf	LB	LB1_ITSf	LB1	Fungi	Ascomycota	Sordariomycetes	Sordariales	Sordariales_fam_Incertae_sedis	Sordariales_gen_Incertae_sedis
063d8241d72aacfd07ebd89f64e4b673	LB_ITS2	0	LB_ITS2	Leaves	ITS2	LB	LB1_ITS2	LB1	Fungi	Ascomycota	Sordariomycetes	Sordariales	Sordariales_fam_Incertae_sedis	Sordariales_gen_Incertae_sedis
063d8241d72aacfd07ebd89f64e4b673	RB_ITS2	0	RB_ITS2	Roots	ITS2	RB	RB1_ITS2	RB1	Fungi	Ascomycota	Sordariomycetes	Sordariales	Sordariales_fam_Incertae_sedis	Sordariales_gen_Incertae_sedis
063d8241d72aacfd07ebd89f64e4b673	RA_ITS2	0	RA_ITS2	Roots	ITS2	RA	RA1_ITS2	RA1	Fungi	Ascomycota	Sordariomycetes	Sordariales	Sordariales_fam_Incertae_sedis	Sordariales_gen_Incertae_sedis
06d3a4a93a70313aae2ef835a62abf70	LB_ITS1	0	LB_ITS1	Leaves	ITS1	LB	LB1_ITS1	LB1	Fungi	Ascomycota	Dothideomycetes	Pleosporales	Phaeosphaeriaceae	Neosetophoma
06d3a4a93a70313aae2ef835a62abf70	RA_ITS2	0	RA_ITS2	Roots	ITS2	RA	RA1_ITS2	RA1	Fungi	Ascomycota	Dothideomycetes	Pleosporales	Phaeosphaeriaceae	Neosetophoma
06d3a4a93a70313aae2ef835a62abf70	LA_ITS2	0	LA_ITS2	Leaves	ITS2	LA	LA1_ITS2	LA1	Fungi	Ascomycota	Dothideomycetes	Pleosporales	Phaeosphaeriaceae	Neosetophoma
06d3a4a93a70313aae2ef835a62abf70	RA_ITSf	0	RA_ITSf	Roots	ITSf	RA	RA1_ITSf	RA1	Fungi	Ascomycota	Dothideomycetes	Pleosporales	Phaeosphaeriaceae	Neosetophoma
06d3a4a93a70313aae2ef835a62abf70	LA_ITSf	0	LA_ITSf	Leaves	ITSf	LA	LA1_ITSf	LA1	Fungi	Ascomycota	Dothideomycetes	Pleosporales	Phaeosphaeriaceae	Neosetophoma
06d3a4a93a70313aae2ef835a62abf70	LB_ITSf	0	LB_ITSf	Leaves	ITSf	LB	LB1_ITSf	LB1	Fungi	Ascomycota	Dothideomycetes	Pleosporales	Phaeosphaeriaceae	Neosetophoma
06d3a4a93a70313aae2ef835a62abf70	LB_ITS2	0	LB_ITS2	Leaves	ITS2	LB	LB1_ITS2	LB1	Fungi	Ascomycota	Dothideomycetes	Pleosporales	Phaeosphaeriaceae	Neosetophoma
06d3a4a93a70313aae2ef835a62abf70	RB_ITSf	0	RB_ITSf	Roots	ITSf	RB	RB1_ITSf	RB1	Fungi	Ascomycota	Dothideomycetes	Pleosporales	Phaeosphaeriaceae	Neosetophoma
06d3a4a93a70313aae2ef835a62abf70	RA_ITS1	0	RA_ITS1	Roots	ITS1	RA	RA1_ITS1	RA1	Fungi	Ascomycota	Dothideomycetes	Pleosporales	Phaeosphaeriaceae	Neosetophoma
06d3a4a93a70313aae2ef835a62abf70	LA_ITS1	0	LA_ITS1	Leaves	ITS1	LA	LA1_ITS1	LA1	Fungi	Ascomycota	Dothideomycetes	Pleosporales	Phaeosphaeriaceae	Neosetophoma
06d3a4a93a70313aae2ef835a62abf70	RB_ITS1	0	RB_ITS1	Roots	ITS1	RB	RB1_ITS1	RB1	Fungi	Ascomycota	Dothideomycetes	Pleosporales	Phaeosphaeriaceae	Neosetophoma
0ba7b3bc265da7834173839baab7e9e4	LA_ITSf	0	LA_ITSf	Leaves	ITSf	LA	LA1_ITSf	LA1	Fungi	Ascomycota	Sordariomycetes	Hypocreales	Nectriaceae	Sarcopodium
0ba7b3bc265da7834173839baab7e9e4	LB_ITSf	0	LB_ITSf	Leaves	ITSf	LB	LB1_ITSf	LB1	Fungi	Ascomycota	Sordariomycetes	Hypocreales	Nectriaceae	Sarcopodium
0ba7b3bc265da7834173839baab7e9e4	RA_ITS2	0	RA_ITS2	Roots	ITS2	RA	RA1_ITS2	RA1	Fungi	Ascomycota	Sordariomycetes	Hypocreales	Nectriaceae	Sarcopodium
0ba7b3bc265da7834173839baab7e9e4	RB_ITS1	0	RB_ITS1	Roots	ITS1	RB	RB1_ITS1	RB1	Fungi	Ascomycota	Sordariomycetes	Hypocreales	Nectriaceae	Sarcopodium
0ba7b3bc265da7834173839baab7e9e4	RA_ITS1	0	RA_ITS1	Roots	ITS1	RA	RA1_ITS1	RA1	Fungi	Ascomycota	Sordariomycetes	Hypocreales	Nectriaceae	Sarcopodium
0ba7b3bc265da7834173839baab7e9e4	LA_ITS1	0	LA_ITS1	Leaves	ITS1	LA	LA1_ITS1	LA1	Fungi	Ascomycota	Sordariomycetes	Hypocreales	Nectriaceae	Sarcopodium
0ba7b3bc265da7834173839baab7e9e4	LB_ITS2	0	LB_ITS2	Leaves	ITS2	LB	LB1_ITS2	LB1	Fungi	Ascomycota	Sordariomycetes	Hypocreales	Nectriaceae	Sarcopodium
0ba7b3bc265da7834173839baab7e9e4	LB_ITS1	0	LB_ITS1	Leaves	ITS1	LB	LB1_ITS1	LB1	Fungi	Ascomycota	Sordariomycetes	Hypocreales	Nectriaceae	Sarcopodium
0ba7b3bc265da7834173839baab7e9e4	LA_ITS2	0	LA_ITS2	Leaves	ITS2	LA	LA1_ITS2	LA1	Fungi	Ascomycota	Sordariomycetes	Hypocreales	Nectriaceae	Sarcopodium
0d3820d1e9f063d9d66301304b2e10f6	RA_ITS2	0	RA_ITS2	Roots	ITS2	RA	RA1_ITS2	RA1	Fungi	Ascomycota	Sordariomycetes	Hypocreales	Sarocladiaceae	Sarocladium
0d3820d1e9f063d9d66301304b2e10f6	LB_ITS1	0	LB_ITS1	Leaves	ITS1	LB	LB1_ITS1	LB1	Fungi	Ascomycota	Sordariomycetes	Hypocreales	Sarocladiaceae	Sarocladium
0d3820d1e9f063d9d66301304b2e10f6	RB_ITSf	0	RB_ITSf	Roots	ITSf	RB	RB1_ITSf	RB1	Fungi	Ascomycota	Sordariomycetes	Hypocreales	Sarocladiaceae	Sarocladium
0d3820d1e9f063d9d66301304b2e10f6	RA_ITS1	0	RA_ITS1	Roots	ITS1	RA	RA1_ITS1	RA1	Fungi	Ascomycota	Sordariomycetes	Hypocreales	Sarocladiaceae	Sarocladium
0d3820d1e9f063d9d66301304b2e10f6	LB_ITSf	0	LB_ITSf	Leaves	ITSf	LB	LB1_ITSf	LB1	Fungi	Ascomycota	Sordariomycetes	Hypocreales	Sarocladiaceae	Sarocladium
0d3820d1e9f063d9d66301304b2e10f6	LA_ITSf	0	LA_ITSf	Leaves	ITSf	LA	LA1_ITSf	LA1	Fungi	Ascomycota	Sordariomycetes	Hypocreales	Sarocladiaceae	Sarocladium
0d3820d1e9f063d9d66301304b2e10f6	RB_ITS1	0	RB_ITS1	Roots	ITS1	RB	RB1_ITS1	RB1	Fungi	Ascomycota	Sordariomycetes	Hypocreales	Sarocladiaceae	Sarocladium
0d3820d1e9f063d9d66301304b2e10f6	LA_ITS2	0	LA_ITS2	Leaves	ITS2	LA	LA1_ITS2	LA1	Fungi	Ascomycota	Sordariomycetes	Hypocreales	Sarocladiaceae	Sarocladium
0d3820d1e9f063d9d66301304b2e10f6	RA_ITSf	0	RA_ITSf	Roots	ITSf	RA	RA1_ITSf	RA1	Fungi	Ascomycota	Sordariomycetes	Hypocreales	Sarocladiaceae	Sarocladium
0d3820d1e9f063d9d66301304b2e10f6	LB_ITS2	0	LB_ITS2	Leaves	ITS2	LB	LB1_ITS2	LB1	Fungi	Ascomycota	Sordariomycetes	Hypocreales	Sarocladiaceae	Sarocladium
0d3820d1e9f063d9d66301304b2e10f6	LA_ITS1	0	LA_ITS1	Leaves	ITS1	LA	LA1_ITS1	LA1	Fungi	Ascomycota	Sordariomycetes	Hypocreales	Sarocladiaceae	Sarocladium
0d61d463396d16138cef7bf57a2cebfd	LB_ITS1	0	LB_ITS1	Leaves	ITS1	LB	LB1_ITS1	LB1	Viridiplantae	Anthophyta	Monocotyledonae	NA	NA	Unassigned
0d61d463396d16138cef7bf57a2cebfd	LA_ITS2	0	LA_ITS2	Leaves	ITS2	LA	LA1_ITS2	LA1	Viridiplantae	Anthophyta	Monocotyledonae	NA	NA	Unassigned
0d61d463396d16138cef7bf57a2cebfd	RA_ITS1	0	RA_ITS1	Roots	ITS1	RA	RA1_ITS1	RA1	Viridiplantae	Anthophyta	Monocotyledonae	NA	NA	Unassigned
0d61d463396d16138cef7bf57a2cebfd	LB_ITSf	0	LB_ITSf	Leaves	ITSf	LB	LB1_ITSf	LB1	Viridiplantae	Anthophyta	Monocotyledonae	NA	NA	Unassigned
0d61d463396d16138cef7bf57a2cebfd	LB_ITS2	0	LB_ITS2	Leaves	ITS2	LB	LB1_ITS2	LB1	Viridiplantae	Anthophyta	Monocotyledonae	NA	NA	Unassigned
0d61d463396d16138cef7bf57a2cebfd	RB_ITS2	0	RB_ITS2	Roots	ITS2	RB	RB1_ITS2	RB1	Viridiplantae	Anthophyta	Monocotyledonae	NA	NA	Unassigned
0d61d463396d16138cef7bf57a2cebfd	RB_ITSf	0	RB_ITSf	Roots	ITSf	RB	RB1_ITSf	RB1	Viridiplantae	Anthophyta	Monocotyledonae	NA	NA	Unassigned
0d61d463396d16138cef7bf57a2cebfd	LA_ITSf	0	LA_ITSf	Leaves	ITSf	LA	LA1_ITSf	LA1	Viridiplantae	Anthophyta	Monocotyledonae	NA	NA	Unassigned
0d61d463396d16138cef7bf57a2cebfd	RA_ITS2	0	RA_ITS2	Roots	ITS2	RA	RA1_ITS2	RA1	Viridiplantae	Anthophyta	Monocotyledonae	NA	NA	Unassigned
0d61d463396d16138cef7bf57a2cebfd	LA_ITS1	0	LA_ITS1	Leaves	ITS1	LA	LA1_ITS1	LA1	Viridiplantae	Anthophyta	Monocotyledonae	NA	NA	Unassigned
0d61d463396d16138cef7bf57a2cebfd	RA_ITSf	0	RA_ITSf	Roots	ITSf	RA	RA1_ITSf	RA1	Viridiplantae	Anthophyta	Monocotyledonae	NA	NA	Unassigned
0da148912d6796bc01e987133496488f	RA_ITS1	0	RA_ITS1	Roots	ITS1	RA	RA1_ITS1	RA1	Fungi	Basidiomycota	Agaricomycetes	Agaricomycetes_ord_Incertae_sedis	Agaricomycetes_fam_Incertae_sedis	Agaricomycetes_gen_Incertae_sedis
0da148912d6796bc01e987133496488f	LB_ITS2	0	LB_ITS2	Leaves	ITS2	LB	LB1_ITS2	LB1	Fungi	Basidiomycota	Agaricomycetes	Agaricomycetes_ord_Incertae_sedis	Agaricomycetes_fam_Incertae_sedis	Agaricomycetes_gen_Incertae_sedis
0da148912d6796bc01e987133496488f	LA_ITSf	0	LA_ITSf	Leaves	ITSf	LA	LA1_ITSf	LA1	Fungi	Basidiomycota	Agaricomycetes	Agaricomycetes_ord_Incertae_sedis	Agaricomycetes_fam_Incertae_sedis	Agaricomycetes_gen_Incertae_sedis
0da148912d6796bc01e987133496488f	LB_ITSf	0	LB_ITSf	Leaves	ITSf	LB	LB1_ITSf	LB1	Fungi	Basidiomycota	Agaricomycetes	Agaricomycetes_ord_Incertae_sedis	Agaricomycetes_fam_Incertae_sedis	Agaricomycetes_gen_Incertae_sedis
0da148912d6796bc01e987133496488f	LB_ITS1	0	LB_ITS1	Leaves	ITS1	LB	LB1_ITS1	LB1	Fungi	Basidiomycota	Agaricomycetes	Agaricomycetes_ord_Incertae_sedis	Agaricomycetes_fam_Incertae_sedis	Agaricomycetes_gen_Incertae_sedis
0da148912d6796bc01e987133496488f	RA_ITS2	0	RA_ITS2	Roots	ITS2	RA	RA1_ITS2	RA1	Fungi	Basidiomycota	Agaricomycetes	Agaricomycetes_ord_Incertae_sedis	Agaricomycetes_fam_Incertae_sedis	Agaricomycetes_gen_Incertae_sedis
0da148912d6796bc01e987133496488f	LA_ITS2	0	LA_ITS2	Leaves	ITS2	LA	LA1_ITS2	LA1	Fungi	Basidiomycota	Agaricomycetes	Agaricomycetes_ord_Incertae_sedis	Agaricomycetes_fam_Incertae_sedis	Agaricomycetes_gen_Incertae_sedis
0da148912d6796bc01e987133496488f	RB_ITSf	0	RB_ITSf	Roots	ITSf	RB	RB1_ITSf	RB1	Fungi	Basidiomycota	Agaricomycetes	Agaricomycetes_ord_Incertae_sedis	Agaricomycetes_fam_Incertae_sedis	Agaricomycetes_gen_Incertae_sedis
0da148912d6796bc01e987133496488f	LA_ITS1	0	LA_ITS1	Leaves	ITS1	LA	LA1_ITS1	LA1	Fungi	Basidiomycota	Agaricomycetes	Agaricomycetes_ord_Incertae_sedis	Agaricomycetes_fam_Incertae_sedis	Agaricomycetes_gen_Incertae_sedis
0da148912d6796bc01e987133496488f	RA_ITSf	0	RA_ITSf	Roots	ITSf	RA	RA1_ITSf	RA1	Fungi	Basidiomycota	Agaricomycetes	Agaricomycetes_ord_Incertae_sedis	Agaricomycetes_fam_Incertae_sedis	Agaricomycetes_gen_Incertae_sedis
0f0ba4a7b455e5d79278d64241fc894e	LB_ITS1	0	LB_ITS1	Leaves	ITS1	LB	LB1_ITS1	LB1	Fungi	Ascomycota	Sordariomycetes	Sordariales	Chaetomiaceae	Unassigned
0f0ba4a7b455e5d79278d64241fc894e	LA_ITSf	0	LA_ITSf	Leaves	ITSf	LA	LA1_ITSf	LA1	Fungi	Ascomycota	Sordariomycetes	Sordariales	Chaetomiaceae	Unassigned
0f0ba4a7b455e5d79278d64241fc894e	LB_ITSf	0	LB_ITSf	Leaves	ITSf	LB	LB1_ITSf	LB1	Fungi	Ascomycota	Sordariomycetes	Sordariales	Chaetomiaceae	Unassigned
0f0ba4a7b455e5d79278d64241fc894e	LB_ITS2	0	LB_ITS2	Leaves	ITS2	LB	LB1_ITS2	LB1	Fungi	Ascomycota	Sordariomycetes	Sordariales	Chaetomiaceae	Unassigned
0f0ba4a7b455e5d79278d64241fc894e	RB_ITS1	0	RB_ITS1	Roots	ITS1	RB	RB1_ITS1	RB1	Fungi	Ascomycota	Sordariomycetes	Sordariales	Chaetomiaceae	Unassigned
0f0ba4a7b455e5d79278d64241fc894e	RB_ITSf	0	RB_ITSf	Roots	ITSf	RB	RB1_ITSf	RB1	Fungi	Ascomycota	Sordariomycetes	Sordariales	Chaetomiaceae	Unassigned
0f0ba4a7b455e5d79278d64241fc894e	LA_ITS2	0	LA_ITS2	Leaves	ITS2	LA	LA1_ITS2	LA1	Fungi	Ascomycota	Sordariomycetes	Sordariales	Chaetomiaceae	Unassigned
0f0ba4a7b455e5d79278d64241fc894e	RA_ITS1	0	RA_ITS1	Roots	ITS1	RA	RA1_ITS1	RA1	Fungi	Ascomycota	Sordariomycetes	Sordariales	Chaetomiaceae	Unassigned
0f0ba4a7b455e5d79278d64241fc894e	RA_ITSf	0	RA_ITSf	Roots	ITSf	RA	RA1_ITSf	RA1	Fungi	Ascomycota	Sordariomycetes	Sordariales	Chaetomiaceae	Unassigned
0f0ba4a7b455e5d79278d64241fc894e	LA_ITS1	0	LA_ITS1	Leaves	ITS1	LA	LA1_ITS1	LA1	Fungi	Ascomycota	Sordariomycetes	Sordariales	Chaetomiaceae	Unassigned
1cde6e13b198402dcf277d77778c371b	LB_ITS2	0	LB_ITS2	Leaves	ITS2	LB	LB1_ITS2	LB1	Fungi	Basidiomycota	Agaricomycetes	Agaricales	Psathyrellaceae	Parasola
1cde6e13b198402dcf277d77778c371b	LA_ITSf	0	LA_ITSf	Leaves	ITSf	LA	LA1_ITSf	LA1	Fungi	Basidiomycota	Agaricomycetes	Agaricales	Psathyrellaceae	Parasola
1cde6e13b198402dcf277d77778c371b	LB_ITS1	0	LB_ITS1	Leaves	ITS1	LB	LB1_ITS1	LB1	Fungi	Basidiomycota	Agaricomycetes	Agaricales	Psathyrellaceae	Parasola
1cde6e13b198402dcf277d77778c371b	RA_ITS1	0	RA_ITS1	Roots	ITS1	RA	RA1_ITS1	RA1	Fungi	Basidiomycota	Agaricomycetes	Agaricales	Psathyrellaceae	Parasola
1cde6e13b198402dcf277d77778c371b	LB_ITSf	0	LB_ITSf	Leaves	ITSf	LB	LB1_ITSf	LB1	Fungi	Basidiomycota	Agaricomycetes	Agaricales	Psathyrellaceae	Parasola
1cde6e13b198402dcf277d77778c371b	RB_ITSf	0	RB_ITSf	Roots	ITSf	RB	RB1_ITSf	RB1	Fungi	Basidiomycota	Agaricomycetes	Agaricales	Psathyrellaceae	Parasola
1cde6e13b198402dcf277d77778c371b	LA_ITS2	0	LA_ITS2	Leaves	ITS2	LA	LA1_ITS2	LA1	Fungi	Basidiomycota	Agaricomycetes	Agaricales	Psathyrellaceae	Parasola
1cde6e13b198402dcf277d77778c371b	RA_ITSf	0	RA_ITSf	Roots	ITSf	RA	RA1_ITSf	RA1	Fungi	Basidiomycota	Agaricomycetes	Agaricales	Psathyrellaceae	Parasola
1cde6e13b198402dcf277d77778c371b	RA_ITS2	0	RA_ITS2	Roots	ITS2	RA	RA1_ITS2	RA1	Fungi	Basidiomycota	Agaricomycetes	Agaricales	Psathyrellaceae	Parasola
1cde6e13b198402dcf277d77778c371b	RB_ITS2	0	RB_ITS2	Roots	ITS2	RB	RB1_ITS2	RB1	Fungi	Basidiomycota	Agaricomycetes	Agaricales	Psathyrellaceae	Parasola
1cde6e13b198402dcf277d77778c371b	LA_ITS1	0	LA_ITS1	Leaves	ITS1	LA	LA1_ITS1	LA1	Fungi	Basidiomycota	Agaricomycetes	Agaricales	Psathyrellaceae	Parasola
2150c965e3fcdfc6b825312469a12510	LA_ITSf	0	LA_ITSf	Leaves	ITSf	LA	LA1_ITSf	LA1	Fungi	Ascomycota	Dothideomycetes	Pleosporales	Phaeosphaeriaceae	Ophiosphaerella
2150c965e3fcdfc6b825312469a12510	LB_ITS1	0	LB_ITS1	Leaves	ITS1	LB	LB1_ITS1	LB1	Fungi	Ascomycota	Dothideomycetes	Pleosporales	Phaeosphaeriaceae	Ophiosphaerella
2150c965e3fcdfc6b825312469a12510	RA_ITS1	0	RA_ITS1	Roots	ITS1	RA	RA1_ITS1	RA1	Fungi	Ascomycota	Dothideomycetes	Pleosporales	Phaeosphaeriaceae	Ophiosphaerella
2150c965e3fcdfc6b825312469a12510	LB_ITS2	0	LB_ITS2	Leaves	ITS2	LB	LB1_ITS2	LB1	Fungi	Ascomycota	Dothideomycetes	Pleosporales	Phaeosphaeriaceae	Ophiosphaerella
2150c965e3fcdfc6b825312469a12510	LA_ITS2	0	LA_ITS2	Leaves	ITS2	LA	LA1_ITS2	LA1	Fungi	Ascomycota	Dothideomycetes	Pleosporales	Phaeosphaeriaceae	Ophiosphaerella
2150c965e3fcdfc6b825312469a12510	LA_ITS1	0	LA_ITS1	Leaves	ITS1	LA	LA1_ITS1	LA1	Fungi	Ascomycota	Dothideomycetes	Pleosporales	Phaeosphaeriaceae	Ophiosphaerella
2150c965e3fcdfc6b825312469a12510	LB_ITSf	0	LB_ITSf	Leaves	ITSf	LB	LB1_ITSf	LB1	Fungi	Ascomycota	Dothideomycetes	Pleosporales	Phaeosphaeriaceae	Ophiosphaerella
2150c965e3fcdfc6b825312469a12510	RB_ITS1	0	RB_ITS1	Roots	ITS1	RB	RB1_ITS1	RB1	Fungi	Ascomycota	Dothideomycetes	Pleosporales	Phaeosphaeriaceae	Ophiosphaerella
2150c965e3fcdfc6b825312469a12510	RB_ITSf	0	RB_ITSf	Roots	ITSf	RB	RB1_ITSf	RB1	Fungi	Ascomycota	Dothideomycetes	Pleosporales	Phaeosphaeriaceae	Ophiosphaerella
2150c965e3fcdfc6b825312469a12510	RA_ITSf	0	RA_ITSf	Roots	ITSf	RA	RA1_ITSf	RA1	Fungi	Ascomycota	Dothideomycetes	Pleosporales	Phaeosphaeriaceae	Ophiosphaerella
2150c965e3fcdfc6b825312469a12510	RA_ITS2	0	RA_ITS2	Roots	ITS2	RA	RA1_ITS2	RA1	Fungi	Ascomycota	Dothideomycetes	Pleosporales	Phaeosphaeriaceae	Ophiosphaerella
2183439c9e1aee48f9c12150bb4e1579	RB_ITSf	0	RB_ITSf	Roots	ITSf	RB	RB1_ITSf	RB1	Viridiplantae	Chlorophyta	Chlorophyceae	Chlamydomonadales	Coccomyxaceae	Coccomyxa
2183439c9e1aee48f9c12150bb4e1579	LB_ITS2	0	LB_ITS2	Leaves	ITS2	LB	LB1_ITS2	LB1	Viridiplantae	Chlorophyta	Chlorophyceae	Chlamydomonadales	Coccomyxaceae	Coccomyxa
2183439c9e1aee48f9c12150bb4e1579	LB_ITS1	0	LB_ITS1	Leaves	ITS1	LB	LB1_ITS1	LB1	Viridiplantae	Chlorophyta	Chlorophyceae	Chlamydomonadales	Coccomyxaceae	Coccomyxa
2183439c9e1aee48f9c12150bb4e1579	RA_ITS1	0	RA_ITS1	Roots	ITS1	RA	RA1_ITS1	RA1	Viridiplantae	Chlorophyta	Chlorophyceae	Chlamydomonadales	Coccomyxaceae	Coccomyxa
2183439c9e1aee48f9c12150bb4e1579	LA_ITSf	0	LA_ITSf	Leaves	ITSf	LA	LA1_ITSf	LA1	Viridiplantae	Chlorophyta	Chlorophyceae	Chlamydomonadales	Coccomyxaceae	Coccomyxa
2183439c9e1aee48f9c12150bb4e1579	RA_ITS2	0	RA_ITS2	Roots	ITS2	RA	RA1_ITS2	RA1	Viridiplantae	Chlorophyta	Chlorophyceae	Chlamydomonadales	Coccomyxaceae	Coccomyxa
2183439c9e1aee48f9c12150bb4e1579	LA_ITS1	0	LA_ITS1	Leaves	ITS1	LA	LA1_ITS1	LA1	Viridiplantae	Chlorophyta	Chlorophyceae	Chlamydomonadales	Coccomyxaceae	Coccomyxa
2183439c9e1aee48f9c12150bb4e1579	LA_ITS2	0	LA_ITS2	Leaves	ITS2	LA	LA1_ITS2	LA1	Viridiplantae	Chlorophyta	Chlorophyceae	Chlamydomonadales	Coccomyxaceae	Coccomyxa
2183439c9e1aee48f9c12150bb4e1579	LB_ITSf	0	LB_ITSf	Leaves	ITSf	LB	LB1_ITSf	LB1	Viridiplantae	Chlorophyta	Chlorophyceae	Chlamydomonadales	Coccomyxaceae	Coccomyxa
2183439c9e1aee48f9c12150bb4e1579	RB_ITS1	0	RB_ITS1	Roots	ITS1	RB	RB1_ITS1	RB1	Viridiplantae	Chlorophyta	Chlorophyceae	Chlamydomonadales	Coccomyxaceae	Coccomyxa
2183439c9e1aee48f9c12150bb4e1579	RA_ITSf	0	RA_ITSf	Roots	ITSf	RA	RA1_ITSf	RA1	Viridiplantae	Chlorophyta	Chlorophyceae	Chlamydomonadales	Coccomyxaceae	Coccomyxa
2247512d6dd301b833c071ee5a399f82	LA_ITS2	0	LA_ITS2	Leaves	ITS2	LA	LA1_ITS2	LA1	Fungi	Basidiomycota	Agaricomycetes	Cantharellales	Ceratobasidiaceae	Unassigned
2247512d6dd301b833c071ee5a399f82	RB_ITS2	0	RB_ITS2	Roots	ITS2	RB	RB1_ITS2	RB1	Fungi	Basidiomycota	Agaricomycetes	Cantharellales	Ceratobasidiaceae	Unassigned
2247512d6dd301b833c071ee5a399f82	LA_ITSf	0	LA_ITSf	Leaves	ITSf	LA	LA1_ITSf	LA1	Fungi	Basidiomycota	Agaricomycetes	Cantharellales	Ceratobasidiaceae	Unassigned
2247512d6dd301b833c071ee5a399f82	LB_ITS2	0	LB_ITS2	Leaves	ITS2	LB	LB1_ITS2	LB1	Fungi	Basidiomycota	Agaricomycetes	Cantharellales	Ceratobasidiaceae	Unassigned
2247512d6dd301b833c071ee5a399f82	LB_ITS1	0	LB_ITS1	Leaves	ITS1	LB	LB1_ITS1	LB1	Fungi	Basidiomycota	Agaricomycetes	Cantharellales	Ceratobasidiaceae	Unassigned
2247512d6dd301b833c071ee5a399f82	LA_ITS1	0	LA_ITS1	Leaves	ITS1	LA	LA1_ITS1	LA1	Fungi	Basidiomycota	Agaricomycetes	Cantharellales	Ceratobasidiaceae	Unassigned
2247512d6dd301b833c071ee5a399f82	RA_ITS2	0	RA_ITS2	Roots	ITS2	RA	RA1_ITS2	RA1	Fungi	Basidiomycota	Agaricomycetes	Cantharellales	Ceratobasidiaceae	Unassigned
2247512d6dd301b833c071ee5a399f82	LB_ITSf	0	LB_ITSf	Leaves	ITSf	LB	LB1_ITSf	LB1	Fungi	Basidiomycota	Agaricomycetes	Cantharellales	Ceratobasidiaceae	Unassigned
2247512d6dd301b833c071ee5a399f82	RB_ITSf	0	RB_ITSf	Roots	ITSf	RB	RB1_ITSf	RB1	Fungi	Basidiomycota	Agaricomycetes	Cantharellales	Ceratobasidiaceae	Unassigned
2247512d6dd301b833c071ee5a399f82	RA_ITSf	0	RA_ITSf	Roots	ITSf	RA	RA1_ITSf	RA1	Fungi	Basidiomycota	Agaricomycetes	Cantharellales	Ceratobasidiaceae	Unassigned
2247512d6dd301b833c071ee5a399f82	RB_ITS1	0	RB_ITS1	Roots	ITS1	RB	RB1_ITS1	RB1	Fungi	Basidiomycota	Agaricomycetes	Cantharellales	Ceratobasidiaceae	Unassigned
2349af125f460bcb589d2a0c1433c79f	RB_ITSf	0	RB_ITSf	Roots	ITSf	RB	RB1_ITSf	RB1	Fungi	Chytridiomycota	Spizellomycetes	Spizellomycetales	Spizellomycetales_fam_Incertae_sedis	Spizellomycetales_gen_Incertae_sedis
2349af125f460bcb589d2a0c1433c79f	LA_ITS1	0	LA_ITS1	Leaves	ITS1	LA	LA1_ITS1	LA1	Fungi	Chytridiomycota	Spizellomycetes	Spizellomycetales	Spizellomycetales_fam_Incertae_sedis	Spizellomycetales_gen_Incertae_sedis
2349af125f460bcb589d2a0c1433c79f	LA_ITSf	0	LA_ITSf	Leaves	ITSf	LA	LA1_ITSf	LA1	Fungi	Chytridiomycota	Spizellomycetes	Spizellomycetales	Spizellomycetales_fam_Incertae_sedis	Spizellomycetales_gen_Incertae_sedis
2349af125f460bcb589d2a0c1433c79f	LB_ITS2	0	LB_ITS2	Leaves	ITS2	LB	LB1_ITS2	LB1	Fungi	Chytridiomycota	Spizellomycetes	Spizellomycetales	Spizellomycetales_fam_Incertae_sedis	Spizellomycetales_gen_Incertae_sedis
2349af125f460bcb589d2a0c1433c79f	RA_ITS1	0	RA_ITS1	Roots	ITS1	RA	RA1_ITS1	RA1	Fungi	Chytridiomycota	Spizellomycetes	Spizellomycetales	Spizellomycetales_fam_Incertae_sedis	Spizellomycetales_gen_Incertae_sedis
2349af125f460bcb589d2a0c1433c79f	LB_ITS1	0	LB_ITS1	Leaves	ITS1	LB	LB1_ITS1	LB1	Fungi	Chytridiomycota	Spizellomycetes	Spizellomycetales	Spizellomycetales_fam_Incertae_sedis	Spizellomycetales_gen_Incertae_sedis
2349af125f460bcb589d2a0c1433c79f	RB_ITS1	0	RB_ITS1	Roots	ITS1	RB	RB1_ITS1	RB1	Fungi	Chytridiomycota	Spizellomycetes	Spizellomycetales	Spizellomycetales_fam_Incertae_sedis	Spizellomycetales_gen_Incertae_sedis
2349af125f460bcb589d2a0c1433c79f	RA_ITS2	0	RA_ITS2	Roots	ITS2	RA	RA1_ITS2	RA1	Fungi	Chytridiomycota	Spizellomycetes	Spizellomycetales	Spizellomycetales_fam_Incertae_sedis	Spizellomycetales_gen_Incertae_sedis
2349af125f460bcb589d2a0c1433c79f	LA_ITS2	0	LA_ITS2	Leaves	ITS2	LA	LA1_ITS2	LA1	Fungi	Chytridiomycota	Spizellomycetes	Spizellomycetales	Spizellomycetales_fam_Incertae_sedis	Spizellomycetales_gen_Incertae_sedis
2349af125f460bcb589d2a0c1433c79f	LB_ITSf	0	LB_ITSf	Leaves	ITSf	LB	LB1_ITSf	LB1	Fungi	Chytridiomycota	Spizellomycetes	Spizellomycetales	Spizellomycetales_fam_Incertae_sedis	Spizellomycetales_gen_Incertae_sedis
2349af125f460bcb589d2a0c1433c79f	RA_ITSf	0	RA_ITSf	Roots	ITSf	RA	RA1_ITSf	RA1	Fungi	Chytridiomycota	Spizellomycetes	Spizellomycetales	Spizellomycetales_fam_Incertae_sedis	Spizellomycetales_gen_Incertae_sedis
25f4f54dab4a7c65508fb07ff8af1a5d	RB_ITSf	0	RB_ITSf	Roots	ITSf	RB	RB1_ITSf	RB1	Fungi	Ascomycota	Leotiomycetes	Helotiales	Helotiaceae	Unassigned
25f4f54dab4a7c65508fb07ff8af1a5d	RB_ITS2	0	RB_ITS2	Roots	ITS2	RB	RB1_ITS2	RB1	Fungi	Ascomycota	Leotiomycetes	Helotiales	Helotiaceae	Unassigned
25f4f54dab4a7c65508fb07ff8af1a5d	LB_ITS1	0	LB_ITS1	Leaves	ITS1	LB	LB1_ITS1	LB1	Fungi	Ascomycota	Leotiomycetes	Helotiales	Helotiaceae	Unassigned
25f4f54dab4a7c65508fb07ff8af1a5d	LB_ITS2	0	LB_ITS2	Leaves	ITS2	LB	LB1_ITS2	LB1	Fungi	Ascomycota	Leotiomycetes	Helotiales	Helotiaceae	Unassigned
25f4f54dab4a7c65508fb07ff8af1a5d	LA_ITS2	0	LA_ITS2	Leaves	ITS2	LA	LA1_ITS2	LA1	Fungi	Ascomycota	Leotiomycetes	Helotiales	Helotiaceae	Unassigned
25f4f54dab4a7c65508fb07ff8af1a5d	LB_ITSf	0	LB_ITSf	Leaves	ITSf	LB	LB1_ITSf	LB1	Fungi	Ascomycota	Leotiomycetes	Helotiales	Helotiaceae	Unassigned
25f4f54dab4a7c65508fb07ff8af1a5d	RA_ITS2	0	RA_ITS2	Roots	ITS2	RA	RA1_ITS2	RA1	Fungi	Ascomycota	Leotiomycetes	Helotiales	Helotiaceae	Unassigned
25f4f54dab4a7c65508fb07ff8af1a5d	LA_ITS1	0	LA_ITS1	Leaves	ITS1	LA	LA1_ITS1	LA1	Fungi	Ascomycota	Leotiomycetes	Helotiales	Helotiaceae	Unassigned
25f4f54dab4a7c65508fb07ff8af1a5d	RA_ITSf	0	RA_ITSf	Roots	ITSf	RA	RA1_ITSf	RA1	Fungi	Ascomycota	Leotiomycetes	Helotiales	Helotiaceae	Unassigned
25f4f54dab4a7c65508fb07ff8af1a5d	LA_ITSf	0	LA_ITSf	Leaves	ITSf	LA	LA1_ITSf	LA1	Fungi	Ascomycota	Leotiomycetes	Helotiales	Helotiaceae	Unassigned
281d89e1a0dead3c9fb532ab5b2b93e0	LB_ITS1	0	LB_ITS1	Leaves	ITS1	LB	LB1_ITS1	LB1	Viridiplantae	Anthophyta	Monocotyledonae	Poales	Poaceae	Elymus
281d89e1a0dead3c9fb532ab5b2b93e0	RA_ITS1	0	RA_ITS1	Roots	ITS1	RA	RA1_ITS1	RA1	Viridiplantae	Anthophyta	Monocotyledonae	Poales	Poaceae	Elymus
281d89e1a0dead3c9fb532ab5b2b93e0	RA_ITSf	0	RA_ITSf	Roots	ITSf	RA	RA1_ITSf	RA1	Viridiplantae	Anthophyta	Monocotyledonae	Poales	Poaceae	Elymus
281d89e1a0dead3c9fb532ab5b2b93e0	RB_ITS1	0	RB_ITS1	Roots	ITS1	RB	RB1_ITS1	RB1	Viridiplantae	Anthophyta	Monocotyledonae	Poales	Poaceae	Elymus
281d89e1a0dead3c9fb532ab5b2b93e0	LA_ITS1	0	LA_ITS1	Leaves	ITS1	LA	LA1_ITS1	LA1	Viridiplantae	Anthophyta	Monocotyledonae	Poales	Poaceae	Elymus
281d89e1a0dead3c9fb532ab5b2b93e0	RB_ITSf	0	RB_ITSf	Roots	ITSf	RB	RB1_ITSf	RB1	Viridiplantae	Anthophyta	Monocotyledonae	Poales	Poaceae	Elymus
281d89e1a0dead3c9fb532ab5b2b93e0	LA_ITS2	0	LA_ITS2	Leaves	ITS2	LA	LA1_ITS2	LA1	Viridiplantae	Anthophyta	Monocotyledonae	Poales	Poaceae	Elymus
281d89e1a0dead3c9fb532ab5b2b93e0	LB_ITS2	0	LB_ITS2	Leaves	ITS2	LB	LB1_ITS2	LB1	Viridiplantae	Anthophyta	Monocotyledonae	Poales	Poaceae	Elymus
281d89e1a0dead3c9fb532ab5b2b93e0	LA_ITSf	0	LA_ITSf	Leaves	ITSf	LA	LA1_ITSf	LA1	Viridiplantae	Anthophyta	Monocotyledonae	Poales	Poaceae	Elymus
281d89e1a0dead3c9fb532ab5b2b93e0	RA_ITS2	0	RA_ITS2	Roots	ITS2	RA	RA1_ITS2	RA1	Viridiplantae	Anthophyta	Monocotyledonae	Poales	Poaceae	Elymus
281d89e1a0dead3c9fb532ab5b2b93e0	LB_ITSf	0	LB_ITSf	Leaves	ITSf	LB	LB1_ITSf	LB1	Viridiplantae	Anthophyta	Monocotyledonae	Poales	Poaceae	Elymus
298b1a06ad72a9597a4a4ead2e7728f2	RA_ITS1	0	RA_ITS1	Roots	ITS1	RA	RA1_ITS1	RA1	Fungi	Ascomycota	Sordariomycetes	Hypocreales	Clavicipitaceae	Claviceps
298b1a06ad72a9597a4a4ead2e7728f2	LA_ITSf	0	LA_ITSf	Leaves	ITSf	LA	LA1_ITSf	LA1	Fungi	Ascomycota	Sordariomycetes	Hypocreales	Clavicipitaceae	Claviceps
298b1a06ad72a9597a4a4ead2e7728f2	RA_ITS2	0	RA_ITS2	Roots	ITS2	RA	RA1_ITS2	RA1	Fungi	Ascomycota	Sordariomycetes	Hypocreales	Clavicipitaceae	Claviceps
298b1a06ad72a9597a4a4ead2e7728f2	RB_ITS1	0	RB_ITS1	Roots	ITS1	RB	RB1_ITS1	RB1	Fungi	Ascomycota	Sordariomycetes	Hypocreales	Clavicipitaceae	Claviceps
298b1a06ad72a9597a4a4ead2e7728f2	RB_ITS2	0	RB_ITS2	Roots	ITS2	RB	RB1_ITS2	RB1	Fungi	Ascomycota	Sordariomycetes	Hypocreales	Clavicipitaceae	Claviceps
298b1a06ad72a9597a4a4ead2e7728f2	LB_ITSf	0	LB_ITSf	Leaves	ITSf	LB	LB1_ITSf	LB1	Fungi	Ascomycota	Sordariomycetes	Hypocreales	Clavicipitaceae	Claviceps
298b1a06ad72a9597a4a4ead2e7728f2	LA_ITS1	0	LA_ITS1	Leaves	ITS1	LA	LA1_ITS1	LA1	Fungi	Ascomycota	Sordariomycetes	Hypocreales	Clavicipitaceae	Claviceps
2ac197f4d6376b21ab8ca86f8ed20d7e	RA_ITS2	0	RA_ITS2	Roots	ITS2	RA	RA1_ITS2	RA1	Fungi	Ascomycota	Dothideomycetes	Pleosporales	Phaeosphaeriaceae	Phaeosphaeria
2ac197f4d6376b21ab8ca86f8ed20d7e	LB_ITS2	0	LB_ITS2	Leaves	ITS2	LB	LB1_ITS2	LB1	Fungi	Ascomycota	Dothideomycetes	Pleosporales	Phaeosphaeriaceae	Phaeosphaeria
2ac197f4d6376b21ab8ca86f8ed20d7e	LB_ITS1	0	LB_ITS1	Leaves	ITS1	LB	LB1_ITS1	LB1	Fungi	Ascomycota	Dothideomycetes	Pleosporales	Phaeosphaeriaceae	Phaeosphaeria
2ac197f4d6376b21ab8ca86f8ed20d7e	RA_ITSf	0	RA_ITSf	Roots	ITSf	RA	RA1_ITSf	RA1	Fungi	Ascomycota	Dothideomycetes	Pleosporales	Phaeosphaeriaceae	Phaeosphaeria
2ac197f4d6376b21ab8ca86f8ed20d7e	RA_ITS1	0	RA_ITS1	Roots	ITS1	RA	RA1_ITS1	RA1	Fungi	Ascomycota	Dothideomycetes	Pleosporales	Phaeosphaeriaceae	Phaeosphaeria
2ac197f4d6376b21ab8ca86f8ed20d7e	RB_ITS2	0	RB_ITS2	Roots	ITS2	RB	RB1_ITS2	RB1	Fungi	Ascomycota	Dothideomycetes	Pleosporales	Phaeosphaeriaceae	Phaeosphaeria
2ac197f4d6376b21ab8ca86f8ed20d7e	RB_ITSf	0	RB_ITSf	Roots	ITSf	RB	RB1_ITSf	RB1	Fungi	Ascomycota	Dothideomycetes	Pleosporales	Phaeosphaeriaceae	Phaeosphaeria
2ac197f4d6376b21ab8ca86f8ed20d7e	LA_ITS1	0	LA_ITS1	Leaves	ITS1	LA	LA1_ITS1	LA1	Fungi	Ascomycota	Dothideomycetes	Pleosporales	Phaeosphaeriaceae	Phaeosphaeria
2ac197f4d6376b21ab8ca86f8ed20d7e	LB_ITSf	0	LB_ITSf	Leaves	ITSf	LB	LB1_ITSf	LB1	Fungi	Ascomycota	Dothideomycetes	Pleosporales	Phaeosphaeriaceae	Phaeosphaeria
2ac197f4d6376b21ab8ca86f8ed20d7e	LA_ITS2	0	LA_ITS2	Leaves	ITS2	LA	LA1_ITS2	LA1	Fungi	Ascomycota	Dothideomycetes	Pleosporales	Phaeosphaeriaceae	Phaeosphaeria
2ac197f4d6376b21ab8ca86f8ed20d7e	RB_ITS1	0	RB_ITS1	Roots	ITS1	RB	RB1_ITS1	RB1	Fungi	Ascomycota	Dothideomycetes	Pleosporales	Phaeosphaeriaceae	Phaeosphaeria
2da5ed25849b7c29548b6420d561fc64	RA_ITS2	0	RA_ITS2	Roots	ITS2	RA	RA1_ITS2	RA1	Fungi	Ascomycota	Sordariomycetes	Hypocreales	Cordycipitaceae	Leptobacillium
2da5ed25849b7c29548b6420d561fc64	LB_ITSf	0	LB_ITSf	Leaves	ITSf	LB	LB1_ITSf	LB1	Fungi	Ascomycota	Sordariomycetes	Hypocreales	Cordycipitaceae	Leptobacillium
2da5ed25849b7c29548b6420d561fc64	RB_ITS2	0	RB_ITS2	Roots	ITS2	RB	RB1_ITS2	RB1	Fungi	Ascomycota	Sordariomycetes	Hypocreales	Cordycipitaceae	Leptobacillium
2da5ed25849b7c29548b6420d561fc64	LB_ITS2	0	LB_ITS2	Leaves	ITS2	LB	LB1_ITS2	LB1	Fungi	Ascomycota	Sordariomycetes	Hypocreales	Cordycipitaceae	Leptobacillium
2da5ed25849b7c29548b6420d561fc64	LA_ITS2	0	LA_ITS2	Leaves	ITS2	LA	LA1_ITS2	LA1	Fungi	Ascomycota	Sordariomycetes	Hypocreales	Cordycipitaceae	Leptobacillium
2da5ed25849b7c29548b6420d561fc64	RB_ITSf	0	RB_ITSf	Roots	ITSf	RB	RB1_ITSf	RB1	Fungi	Ascomycota	Sordariomycetes	Hypocreales	Cordycipitaceae	Leptobacillium
2da5ed25849b7c29548b6420d561fc64	LA_ITS1	0	LA_ITS1	Leaves	ITS1	LA	LA1_ITS1	LA1	Fungi	Ascomycota	Sordariomycetes	Hypocreales	Cordycipitaceae	Leptobacillium
2da5ed25849b7c29548b6420d561fc64	RB_ITS1	0	RB_ITS1	Roots	ITS1	RB	RB1_ITS1	RB1	Fungi	Ascomycota	Sordariomycetes	Hypocreales	Cordycipitaceae	Leptobacillium
2da5ed25849b7c29548b6420d561fc64	RA_ITS1	0	RA_ITS1	Roots	ITS1	RA	RA1_ITS1	RA1	Fungi	Ascomycota	Sordariomycetes	Hypocreales	Cordycipitaceae	Leptobacillium
2da5ed25849b7c29548b6420d561fc64	RA_ITSf	0	RA_ITSf	Roots	ITSf	RA	RA1_ITSf	RA1	Fungi	Ascomycota	Sordariomycetes	Hypocreales	Cordycipitaceae	Leptobacillium
2da5ed25849b7c29548b6420d561fc64	LA_ITSf	0	LA_ITSf	Leaves	ITSf	LA	LA1_ITSf	LA1	Fungi	Ascomycota	Sordariomycetes	Hypocreales	Cordycipitaceae	Leptobacillium
2daa666e651d1c166c7f1d39b270cdbc	RA_ITS2	0	RA_ITS2	Roots	ITS2	RA	RA1_ITS2	RA1	Fungi	Mortierellomycota	Mortierellomycetes	Mortierellales	Mortierellales_fam_Incertae_sedis	Mortierellales_gen_Incertae_sedis
2daa666e651d1c166c7f1d39b270cdbc	LA_ITS2	0	LA_ITS2	Leaves	ITS2	LA	LA1_ITS2	LA1	Fungi	Mortierellomycota	Mortierellomycetes	Mortierellales	Mortierellales_fam_Incertae_sedis	Mortierellales_gen_Incertae_sedis
2daa666e651d1c166c7f1d39b270cdbc	LB_ITS1	0	LB_ITS1	Leaves	ITS1	LB	LB1_ITS1	LB1	Fungi	Mortierellomycota	Mortierellomycetes	Mortierellales	Mortierellales_fam_Incertae_sedis	Mortierellales_gen_Incertae_sedis
2daa666e651d1c166c7f1d39b270cdbc	RB_ITSf	0	RB_ITSf	Roots	ITSf	RB	RB1_ITSf	RB1	Fungi	Mortierellomycota	Mortierellomycetes	Mortierellales	Mortierellales_fam_Incertae_sedis	Mortierellales_gen_Incertae_sedis
2daa666e651d1c166c7f1d39b270cdbc	RA_ITS1	0	RA_ITS1	Roots	ITS1	RA	RA1_ITS1	RA1	Fungi	Mortierellomycota	Mortierellomycetes	Mortierellales	Mortierellales_fam_Incertae_sedis	Mortierellales_gen_Incertae_sedis
2daa666e651d1c166c7f1d39b270cdbc	LB_ITSf	0	LB_ITSf	Leaves	ITSf	LB	LB1_ITSf	LB1	Fungi	Mortierellomycota	Mortierellomycetes	Mortierellales	Mortierellales_fam_Incertae_sedis	Mortierellales_gen_Incertae_sedis
2daa666e651d1c166c7f1d39b270cdbc	RB_ITS2	0	RB_ITS2	Roots	ITS2	RB	RB1_ITS2	RB1	Fungi	Mortierellomycota	Mortierellomycetes	Mortierellales	Mortierellales_fam_Incertae_sedis	Mortierellales_gen_Incertae_sedis
2daa666e651d1c166c7f1d39b270cdbc	LA_ITSf	0	LA_ITSf	Leaves	ITSf	LA	LA1_ITSf	LA1	Fungi	Mortierellomycota	Mortierellomycetes	Mortierellales	Mortierellales_fam_Incertae_sedis	Mortierellales_gen_Incertae_sedis
2daa666e651d1c166c7f1d39b270cdbc	LB_ITS2	0	LB_ITS2	Leaves	ITS2	LB	LB1_ITS2	LB1	Fungi	Mortierellomycota	Mortierellomycetes	Mortierellales	Mortierellales_fam_Incertae_sedis	Mortierellales_gen_Incertae_sedis
2daa666e651d1c166c7f1d39b270cdbc	RA_ITSf	0	RA_ITSf	Roots	ITSf	RA	RA1_ITSf	RA1	Fungi	Mortierellomycota	Mortierellomycetes	Mortierellales	Mortierellales_fam_Incertae_sedis	Mortierellales_gen_Incertae_sedis
2daa666e651d1c166c7f1d39b270cdbc	LA_ITS1	0	LA_ITS1	Leaves	ITS1	LA	LA1_ITS1	LA1	Fungi	Mortierellomycota	Mortierellomycetes	Mortierellales	Mortierellales_fam_Incertae_sedis	Mortierellales_gen_Incertae_sedis
3220dce5bcc4530ffdd1b87590ec899b	RA_ITS2	0	RA_ITS2	Roots	ITS2	RA	RA1_ITS2	RA1	Fungi	Basidiomycota	Agaricomycetes	Agaricales	Psathyrellaceae	Coprinopsis
3220dce5bcc4530ffdd1b87590ec899b	RA_ITS1	0	RA_ITS1	Roots	ITS1	RA	RA1_ITS1	RA1	Fungi	Basidiomycota	Agaricomycetes	Agaricales	Psathyrellaceae	Coprinopsis
3220dce5bcc4530ffdd1b87590ec899b	RA_ITSf	0	RA_ITSf	Roots	ITSf	RA	RA1_ITSf	RA1	Fungi	Basidiomycota	Agaricomycetes	Agaricales	Psathyrellaceae	Coprinopsis
3220dce5bcc4530ffdd1b87590ec899b	LA_ITS1	0	LA_ITS1	Leaves	ITS1	LA	LA1_ITS1	LA1	Fungi	Basidiomycota	Agaricomycetes	Agaricales	Psathyrellaceae	Coprinopsis
32cccbdd4be01d8ed2f3ea58de6bbf6d	RA_ITS1	0	RA_ITS1	Roots	ITS1	RA	RA1_ITS1	RA1	Stramenopila	Oomycota	Oomycetes	Pythiales	Pythiaceae	Pythiaceae_gen_Incertae_sedis
32cccbdd4be01d8ed2f3ea58de6bbf6d	LB_ITS2	0	LB_ITS2	Leaves	ITS2	LB	LB1_ITS2	LB1	Stramenopila	Oomycota	Oomycetes	Pythiales	Pythiaceae	Pythiaceae_gen_Incertae_sedis
32cccbdd4be01d8ed2f3ea58de6bbf6d	LB_ITSf	0	LB_ITSf	Leaves	ITSf	LB	LB1_ITSf	LB1	Stramenopila	Oomycota	Oomycetes	Pythiales	Pythiaceae	Pythiaceae_gen_Incertae_sedis
32cccbdd4be01d8ed2f3ea58de6bbf6d	LA_ITSf	0	LA_ITSf	Leaves	ITSf	LA	LA1_ITSf	LA1	Stramenopila	Oomycota	Oomycetes	Pythiales	Pythiaceae	Pythiaceae_gen_Incertae_sedis
32cccbdd4be01d8ed2f3ea58de6bbf6d	RB_ITS2	0	RB_ITS2	Roots	ITS2	RB	RB1_ITS2	RB1	Stramenopila	Oomycota	Oomycetes	Pythiales	Pythiaceae	Pythiaceae_gen_Incertae_sedis
32cccbdd4be01d8ed2f3ea58de6bbf6d	LA_ITS1	0	LA_ITS1	Leaves	ITS1	LA	LA1_ITS1	LA1	Stramenopila	Oomycota	Oomycetes	Pythiales	Pythiaceae	Pythiaceae_gen_Incertae_sedis
32cccbdd4be01d8ed2f3ea58de6bbf6d	LB_ITS1	0	LB_ITS1	Leaves	ITS1	LB	LB1_ITS1	LB1	Stramenopila	Oomycota	Oomycetes	Pythiales	Pythiaceae	Pythiaceae_gen_Incertae_sedis
32cccbdd4be01d8ed2f3ea58de6bbf6d	RA_ITS2	0	RA_ITS2	Roots	ITS2	RA	RA1_ITS2	RA1	Stramenopila	Oomycota	Oomycetes	Pythiales	Pythiaceae	Pythiaceae_gen_Incertae_sedis
32cccbdd4be01d8ed2f3ea58de6bbf6d	LA_ITS2	0	LA_ITS2	Leaves	ITS2	LA	LA1_ITS2	LA1	Stramenopila	Oomycota	Oomycetes	Pythiales	Pythiaceae	Pythiaceae_gen_Incertae_sedis
3357e301952aab29844a4f85f2a65a9d	LB_ITS2	0	LB_ITS2	Leaves	ITS2	LB	LB1_ITS2	LB1	Fungi	Ascomycota	Leotiomycetes	Helotiales	Helotiales_fam_Incertae_sedis	Helotiales_gen_Incertae_sedis
3357e301952aab29844a4f85f2a65a9d	LA_ITSf	0	LA_ITSf	Leaves	ITSf	LA	LA1_ITSf	LA1	Fungi	Ascomycota	Leotiomycetes	Helotiales	Helotiales_fam_Incertae_sedis	Helotiales_gen_Incertae_sedis
3357e301952aab29844a4f85f2a65a9d	LA_ITS2	0	LA_ITS2	Leaves	ITS2	LA	LA1_ITS2	LA1	Fungi	Ascomycota	Leotiomycetes	Helotiales	Helotiales_fam_Incertae_sedis	Helotiales_gen_Incertae_sedis
3357e301952aab29844a4f85f2a65a9d	RA_ITS1	0	RA_ITS1	Roots	ITS1	RA	RA1_ITS1	RA1	Fungi	Ascomycota	Leotiomycetes	Helotiales	Helotiales_fam_Incertae_sedis	Helotiales_gen_Incertae_sedis
3357e301952aab29844a4f85f2a65a9d	LB_ITS1	0	LB_ITS1	Leaves	ITS1	LB	LB1_ITS1	LB1	Fungi	Ascomycota	Leotiomycetes	Helotiales	Helotiales_fam_Incertae_sedis	Helotiales_gen_Incertae_sedis
3357e301952aab29844a4f85f2a65a9d	RB_ITS2	0	RB_ITS2	Roots	ITS2	RB	RB1_ITS2	RB1	Fungi	Ascomycota	Leotiomycetes	Helotiales	Helotiales_fam_Incertae_sedis	Helotiales_gen_Incertae_sedis
3357e301952aab29844a4f85f2a65a9d	LB_ITSf	0	LB_ITSf	Leaves	ITSf	LB	LB1_ITSf	LB1	Fungi	Ascomycota	Leotiomycetes	Helotiales	Helotiales_fam_Incertae_sedis	Helotiales_gen_Incertae_sedis
3357e301952aab29844a4f85f2a65a9d	RA_ITS2	0	RA_ITS2	Roots	ITS2	RA	RA1_ITS2	RA1	Fungi	Ascomycota	Leotiomycetes	Helotiales	Helotiales_fam_Incertae_sedis	Helotiales_gen_Incertae_sedis
3357e301952aab29844a4f85f2a65a9d	RB_ITSf	0	RB_ITSf	Roots	ITSf	RB	RB1_ITSf	RB1	Fungi	Ascomycota	Leotiomycetes	Helotiales	Helotiales_fam_Incertae_sedis	Helotiales_gen_Incertae_sedis
3357e301952aab29844a4f85f2a65a9d	LA_ITS1	0	LA_ITS1	Leaves	ITS1	LA	LA1_ITS1	LA1	Fungi	Ascomycota	Leotiomycetes	Helotiales	Helotiales_fam_Incertae_sedis	Helotiales_gen_Incertae_sedis
3357e301952aab29844a4f85f2a65a9d	RB_ITS1	0	RB_ITS1	Roots	ITS1	RB	RB1_ITS1	RB1	Fungi	Ascomycota	Leotiomycetes	Helotiales	Helotiales_fam_Incertae_sedis	Helotiales_gen_Incertae_sedis
34622403f07c0c6955775d84b6cdb285	LB_ITS2	0	LB_ITS2	Leaves	ITS2	LB	LB1_ITS2	LB1	Fungi	Ascomycota	Eurotiomycetes	Chaetothyriales	Herpotrichiellaceae	Exophiala
34622403f07c0c6955775d84b6cdb285	LA_ITS2	0	LA_ITS2	Leaves	ITS2	LA	LA1_ITS2	LA1	Fungi	Ascomycota	Eurotiomycetes	Chaetothyriales	Herpotrichiellaceae	Exophiala
34622403f07c0c6955775d84b6cdb285	RA_ITS1	0	RA_ITS1	Roots	ITS1	RA	RA1_ITS1	RA1	Fungi	Ascomycota	Eurotiomycetes	Chaetothyriales	Herpotrichiellaceae	Exophiala
34622403f07c0c6955775d84b6cdb285	LB_ITS1	0	LB_ITS1	Leaves	ITS1	LB	LB1_ITS1	LB1	Fungi	Ascomycota	Eurotiomycetes	Chaetothyriales	Herpotrichiellaceae	Exophiala
34622403f07c0c6955775d84b6cdb285	LA_ITSf	0	LA_ITSf	Leaves	ITSf	LA	LA1_ITSf	LA1	Fungi	Ascomycota	Eurotiomycetes	Chaetothyriales	Herpotrichiellaceae	Exophiala
34622403f07c0c6955775d84b6cdb285	RB_ITSf	0	RB_ITSf	Roots	ITSf	RB	RB1_ITSf	RB1	Fungi	Ascomycota	Eurotiomycetes	Chaetothyriales	Herpotrichiellaceae	Exophiala
34622403f07c0c6955775d84b6cdb285	LB_ITSf	0	LB_ITSf	Leaves	ITSf	LB	LB1_ITSf	LB1	Fungi	Ascomycota	Eurotiomycetes	Chaetothyriales	Herpotrichiellaceae	Exophiala
34622403f07c0c6955775d84b6cdb285	LA_ITS1	0	LA_ITS1	Leaves	ITS1	LA	LA1_ITS1	LA1	Fungi	Ascomycota	Eurotiomycetes	Chaetothyriales	Herpotrichiellaceae	Exophiala
34622403f07c0c6955775d84b6cdb285	RA_ITSf	0	RA_ITSf	Roots	ITSf	RA	RA1_ITSf	RA1	Fungi	Ascomycota	Eurotiomycetes	Chaetothyriales	Herpotrichiellaceae	Exophiala
3733d81d5c595d8618887a75dc634e50	LA_ITS2	0	LA_ITS2	Leaves	ITS2	LA	LA1_ITS2	LA1	Fungi	Ascomycota	Sordariomycetes	Hypocreales	NA	Unassigned
3733d81d5c595d8618887a75dc634e50	LB_ITS1	0	LB_ITS1	Leaves	ITS1	LB	LB1_ITS1	LB1	Fungi	Ascomycota	Sordariomycetes	Hypocreales	NA	Unassigned
3733d81d5c595d8618887a75dc634e50	LA_ITSf	0	LA_ITSf	Leaves	ITSf	LA	LA1_ITSf	LA1	Fungi	Ascomycota	Sordariomycetes	Hypocreales	NA	Unassigned
3733d81d5c595d8618887a75dc634e50	LB_ITS2	0	LB_ITS2	Leaves	ITS2	LB	LB1_ITS2	LB1	Fungi	Ascomycota	Sordariomycetes	Hypocreales	NA	Unassigned
3733d81d5c595d8618887a75dc634e50	RA_ITS1	0	RA_ITS1	Roots	ITS1	RA	RA1_ITS1	RA1	Fungi	Ascomycota	Sordariomycetes	Hypocreales	NA	Unassigned
3733d81d5c595d8618887a75dc634e50	LB_ITSf	0	LB_ITSf	Leaves	ITSf	LB	LB1_ITSf	LB1	Fungi	Ascomycota	Sordariomycetes	Hypocreales	NA	Unassigned
3733d81d5c595d8618887a75dc634e50	LA_ITS1	0	LA_ITS1	Leaves	ITS1	LA	LA1_ITS1	LA1	Fungi	Ascomycota	Sordariomycetes	Hypocreales	NA	Unassigned
3733d81d5c595d8618887a75dc634e50	RA_ITSf	0	RA_ITSf	Roots	ITSf	RA	RA1_ITSf	RA1	Fungi	Ascomycota	Sordariomycetes	Hypocreales	NA	Unassigned
3733d81d5c595d8618887a75dc634e50	RB_ITSf	0	RB_ITSf	Roots	ITSf	RB	RB1_ITSf	RB1	Fungi	Ascomycota	Sordariomycetes	Hypocreales	NA	Unassigned
3a0c28b16d6ab92a0fc49a84dbadf1f8	LA_ITSf	0	LA_ITSf	Leaves	ITSf	LA	LA1_ITSf	LA1	Fungi	Ascomycota	Sordariomycetes	Hypocreales	Nectriaceae	Ilyonectria
3a0c28b16d6ab92a0fc49a84dbadf1f8	LB_ITS1	0	LB_ITS1	Leaves	ITS1	LB	LB1_ITS1	LB1	Fungi	Ascomycota	Sordariomycetes	Hypocreales	Nectriaceae	Ilyonectria
3a0c28b16d6ab92a0fc49a84dbadf1f8	LA_ITS2	0	LA_ITS2	Leaves	ITS2	LA	LA1_ITS2	LA1	Fungi	Ascomycota	Sordariomycetes	Hypocreales	Nectriaceae	Ilyonectria
3a0c28b16d6ab92a0fc49a84dbadf1f8	LB_ITSf	0	LB_ITSf	Leaves	ITSf	LB	LB1_ITSf	LB1	Fungi	Ascomycota	Sordariomycetes	Hypocreales	Nectriaceae	Ilyonectria
3a0c28b16d6ab92a0fc49a84dbadf1f8	RB_ITS2	0	RB_ITS2	Roots	ITS2	RB	RB1_ITS2	RB1	Fungi	Ascomycota	Sordariomycetes	Hypocreales	Nectriaceae	Ilyonectria
3a0c28b16d6ab92a0fc49a84dbadf1f8	LB_ITS2	0	LB_ITS2	Leaves	ITS2	LB	LB1_ITS2	LB1	Fungi	Ascomycota	Sordariomycetes	Hypocreales	Nectriaceae	Ilyonectria
3a0c28b16d6ab92a0fc49a84dbadf1f8	LA_ITS1	0	LA_ITS1	Leaves	ITS1	LA	LA1_ITS1	LA1	Fungi	Ascomycota	Sordariomycetes	Hypocreales	Nectriaceae	Ilyonectria
3a0c28b16d6ab92a0fc49a84dbadf1f8	RA_ITS2	0	RA_ITS2	Roots	ITS2	RA	RA1_ITS2	RA1	Fungi	Ascomycota	Sordariomycetes	Hypocreales	Nectriaceae	Ilyonectria
3b85042d3301b15aa812b818713dcc2f	LB_ITS1	0	LB_ITS1	Leaves	ITS1	LB	LB1_ITS1	LB1	Fungi	Basidiomycota	Microbotryomycetes	Sporidiobolales	Sporidiobolaceae	Sporobolomyces
3b85042d3301b15aa812b818713dcc2f	RA_ITS1	0	RA_ITS1	Roots	ITS1	RA	RA1_ITS1	RA1	Fungi	Basidiomycota	Microbotryomycetes	Sporidiobolales	Sporidiobolaceae	Sporobolomyces
3b85042d3301b15aa812b818713dcc2f	RB_ITS1	0	RB_ITS1	Roots	ITS1	RB	RB1_ITS1	RB1	Fungi	Basidiomycota	Microbotryomycetes	Sporidiobolales	Sporidiobolaceae	Sporobolomyces
3b85042d3301b15aa812b818713dcc2f	RB_ITS2	0	RB_ITS2	Roots	ITS2	RB	RB1_ITS2	RB1	Fungi	Basidiomycota	Microbotryomycetes	Sporidiobolales	Sporidiobolaceae	Sporobolomyces
3b85042d3301b15aa812b818713dcc2f	RB_ITSf	0	RB_ITSf	Roots	ITSf	RB	RB1_ITSf	RB1	Fungi	Basidiomycota	Microbotryomycetes	Sporidiobolales	Sporidiobolaceae	Sporobolomyces
3b85042d3301b15aa812b818713dcc2f	RA_ITS2	0	RA_ITS2	Roots	ITS2	RA	RA1_ITS2	RA1	Fungi	Basidiomycota	Microbotryomycetes	Sporidiobolales	Sporidiobolaceae	Sporobolomyces
3b85042d3301b15aa812b818713dcc2f	RA_ITSf	0	RA_ITSf	Roots	ITSf	RA	RA1_ITSf	RA1	Fungi	Basidiomycota	Microbotryomycetes	Sporidiobolales	Sporidiobolaceae	Sporobolomyces
3bb4e12c76d1ae71a614c7f1b924e3fe	RB_ITS2	0	RB_ITS2	Roots	ITS2	RB	RB1_ITS2	RB1	Fungi	Basidiomycota	Tremellomycetes	Tremellales	Bulleribasidiaceae	Dioszegia
3bb4e12c76d1ae71a614c7f1b924e3fe	LB_ITS2	0	LB_ITS2	Leaves	ITS2	LB	LB1_ITS2	LB1	Fungi	Basidiomycota	Tremellomycetes	Tremellales	Bulleribasidiaceae	Dioszegia
3bb4e12c76d1ae71a614c7f1b924e3fe	RA_ITS2	0	RA_ITS2	Roots	ITS2	RA	RA1_ITS2	RA1	Fungi	Basidiomycota	Tremellomycetes	Tremellales	Bulleribasidiaceae	Dioszegia
3bb4e12c76d1ae71a614c7f1b924e3fe	RA_ITS1	0	RA_ITS1	Roots	ITS1	RA	RA1_ITS1	RA1	Fungi	Basidiomycota	Tremellomycetes	Tremellales	Bulleribasidiaceae	Dioszegia
3bb4e12c76d1ae71a614c7f1b924e3fe	RB_ITSf	0	RB_ITSf	Roots	ITSf	RB	RB1_ITSf	RB1	Fungi	Basidiomycota	Tremellomycetes	Tremellales	Bulleribasidiaceae	Dioszegia
3bb4e12c76d1ae71a614c7f1b924e3fe	LA_ITS2	0	LA_ITS2	Leaves	ITS2	LA	LA1_ITS2	LA1	Fungi	Basidiomycota	Tremellomycetes	Tremellales	Bulleribasidiaceae	Dioszegia
3cbf2cb4991d969b22a4c8f43b3bc43e	LA_ITS1	0	LA_ITS1	Leaves	ITS1	LA	LA1_ITS1	LA1	Fungi	Chytridiomycota	Lobulomycetes	Lobulomycetales	Lobulomycetales_fam_Incertae_sedis	Lobulomycetales_gen_Incertae_sedis
3cbf2cb4991d969b22a4c8f43b3bc43e	RA_ITS2	0	RA_ITS2	Roots	ITS2	RA	RA1_ITS2	RA1	Fungi	Chytridiomycota	Lobulomycetes	Lobulomycetales	Lobulomycetales_fam_Incertae_sedis	Lobulomycetales_gen_Incertae_sedis
3cbf2cb4991d969b22a4c8f43b3bc43e	RB_ITS2	0	RB_ITS2	Roots	ITS2	RB	RB1_ITS2	RB1	Fungi	Chytridiomycota	Lobulomycetes	Lobulomycetales	Lobulomycetales_fam_Incertae_sedis	Lobulomycetales_gen_Incertae_sedis
3cbf2cb4991d969b22a4c8f43b3bc43e	LB_ITS2	0	LB_ITS2	Leaves	ITS2	LB	LB1_ITS2	LB1	Fungi	Chytridiomycota	Lobulomycetes	Lobulomycetales	Lobulomycetales_fam_Incertae_sedis	Lobulomycetales_gen_Incertae_sedis
3cbf2cb4991d969b22a4c8f43b3bc43e	LA_ITSf	0	LA_ITSf	Leaves	ITSf	LA	LA1_ITSf	LA1	Fungi	Chytridiomycota	Lobulomycetes	Lobulomycetales	Lobulomycetales_fam_Incertae_sedis	Lobulomycetales_gen_Incertae_sedis
3cbf2cb4991d969b22a4c8f43b3bc43e	RB_ITS1	0	RB_ITS1	Roots	ITS1	RB	RB1_ITS1	RB1	Fungi	Chytridiomycota	Lobulomycetes	Lobulomycetales	Lobulomycetales_fam_Incertae_sedis	Lobulomycetales_gen_Incertae_sedis
3cbf2cb4991d969b22a4c8f43b3bc43e	LB_ITS1	0	LB_ITS1	Leaves	ITS1	LB	LB1_ITS1	LB1	Fungi	Chytridiomycota	Lobulomycetes	Lobulomycetales	Lobulomycetales_fam_Incertae_sedis	Lobulomycetales_gen_Incertae_sedis
3cbf2cb4991d969b22a4c8f43b3bc43e	LA_ITS2	0	LA_ITS2	Leaves	ITS2	LA	LA1_ITS2	LA1	Fungi	Chytridiomycota	Lobulomycetes	Lobulomycetales	Lobulomycetales_fam_Incertae_sedis	Lobulomycetales_gen_Incertae_sedis
3cbf2cb4991d969b22a4c8f43b3bc43e	RA_ITS1	0	RA_ITS1	Roots	ITS1	RA	RA1_ITS1	RA1	Fungi	Chytridiomycota	Lobulomycetes	Lobulomycetales	Lobulomycetales_fam_Incertae_sedis	Lobulomycetales_gen_Incertae_sedis
3cbf2cb4991d969b22a4c8f43b3bc43e	LB_ITSf	0	LB_ITSf	Leaves	ITSf	LB	LB1_ITSf	LB1	Fungi	Chytridiomycota	Lobulomycetes	Lobulomycetales	Lobulomycetales_fam_Incertae_sedis	Lobulomycetales_gen_Incertae_sedis
4109e740fac4ceea3158340c9f18d5d7	RB_ITS1	0	RB_ITS1	Roots	ITS1	RB	RB1_ITS1	RB1	Fungi	Basidiomycota	Tremellomycetes	Filobasidiales	Filobasidiaceae	Naganishia
4109e740fac4ceea3158340c9f18d5d7	LA_ITS2	0	LA_ITS2	Leaves	ITS2	LA	LA1_ITS2	LA1	Fungi	Basidiomycota	Tremellomycetes	Filobasidiales	Filobasidiaceae	Naganishia
4109e740fac4ceea3158340c9f18d5d7	LB_ITS2	0	LB_ITS2	Leaves	ITS2	LB	LB1_ITS2	LB1	Fungi	Basidiomycota	Tremellomycetes	Filobasidiales	Filobasidiaceae	Naganishia
4109e740fac4ceea3158340c9f18d5d7	RA_ITS1	0	RA_ITS1	Roots	ITS1	RA	RA1_ITS1	RA1	Fungi	Basidiomycota	Tremellomycetes	Filobasidiales	Filobasidiaceae	Naganishia
4109e740fac4ceea3158340c9f18d5d7	LB_ITSf	0	LB_ITSf	Leaves	ITSf	LB	LB1_ITSf	LB1	Fungi	Basidiomycota	Tremellomycetes	Filobasidiales	Filobasidiaceae	Naganishia
4109e740fac4ceea3158340c9f18d5d7	RA_ITS2	0	RA_ITS2	Roots	ITS2	RA	RA1_ITS2	RA1	Fungi	Basidiomycota	Tremellomycetes	Filobasidiales	Filobasidiaceae	Naganishia
4109e740fac4ceea3158340c9f18d5d7	LA_ITS1	0	LA_ITS1	Leaves	ITS1	LA	LA1_ITS1	LA1	Fungi	Basidiomycota	Tremellomycetes	Filobasidiales	Filobasidiaceae	Naganishia
4109e740fac4ceea3158340c9f18d5d7	LB_ITS1	0	LB_ITS1	Leaves	ITS1	LB	LB1_ITS1	LB1	Fungi	Basidiomycota	Tremellomycetes	Filobasidiales	Filobasidiaceae	Naganishia
4109e740fac4ceea3158340c9f18d5d7	RB_ITS2	0	RB_ITS2	Roots	ITS2	RB	RB1_ITS2	RB1	Fungi	Basidiomycota	Tremellomycetes	Filobasidiales	Filobasidiaceae	Naganishia
4109e740fac4ceea3158340c9f18d5d7	LA_ITSf	0	LA_ITSf	Leaves	ITSf	LA	LA1_ITSf	LA1	Fungi	Basidiomycota	Tremellomycetes	Filobasidiales	Filobasidiaceae	Naganishia
43988f9dcc80efe070f04ee2daece61f	RA_ITS1	0	RA_ITS1	Roots	ITS1	RA	RA1_ITS1	RA1	Fungi	Ascomycota	Leotiomycetes	Helotiales	Erysiphaceae	Erysiphe
43988f9dcc80efe070f04ee2daece61f	LB_ITSf	0	LB_ITSf	Leaves	ITSf	LB	LB1_ITSf	LB1	Fungi	Ascomycota	Leotiomycetes	Helotiales	Erysiphaceae	Erysiphe
43988f9dcc80efe070f04ee2daece61f	RA_ITSf	0	RA_ITSf	Roots	ITSf	RA	RA1_ITSf	RA1	Fungi	Ascomycota	Leotiomycetes	Helotiales	Erysiphaceae	Erysiphe
43988f9dcc80efe070f04ee2daece61f	RA_ITS2	0	RA_ITS2	Roots	ITS2	RA	RA1_ITS2	RA1	Fungi	Ascomycota	Leotiomycetes	Helotiales	Erysiphaceae	Erysiphe
43988f9dcc80efe070f04ee2daece61f	LA_ITSf	0	LA_ITSf	Leaves	ITSf	LA	LA1_ITSf	LA1	Fungi	Ascomycota	Leotiomycetes	Helotiales	Erysiphaceae	Erysiphe
43988f9dcc80efe070f04ee2daece61f	LB_ITS2	0	LB_ITS2	Leaves	ITS2	LB	LB1_ITS2	LB1	Fungi	Ascomycota	Leotiomycetes	Helotiales	Erysiphaceae	Erysiphe
43988f9dcc80efe070f04ee2daece61f	LB_ITS1	0	LB_ITS1	Leaves	ITS1	LB	LB1_ITS1	LB1	Fungi	Ascomycota	Leotiomycetes	Helotiales	Erysiphaceae	Erysiphe
43988f9dcc80efe070f04ee2daece61f	RB_ITS2	0	RB_ITS2	Roots	ITS2	RB	RB1_ITS2	RB1	Fungi	Ascomycota	Leotiomycetes	Helotiales	Erysiphaceae	Erysiphe
43988f9dcc80efe070f04ee2daece61f	RB_ITS1	0	RB_ITS1	Roots	ITS1	RB	RB1_ITS1	RB1	Fungi	Ascomycota	Leotiomycetes	Helotiales	Erysiphaceae	Erysiphe
43988f9dcc80efe070f04ee2daece61f	RB_ITSf	0	RB_ITSf	Roots	ITSf	RB	RB1_ITSf	RB1	Fungi	Ascomycota	Leotiomycetes	Helotiales	Erysiphaceae	Erysiphe
43988f9dcc80efe070f04ee2daece61f	LA_ITS1	0	LA_ITS1	Leaves	ITS1	LA	LA1_ITS1	LA1	Fungi	Ascomycota	Leotiomycetes	Helotiales	Erysiphaceae	Erysiphe
43b8e73bd6b1b0ee65bc6f5debd11bef	LB_ITS2	0	LB_ITS2	Leaves	ITS2	LB	LB1_ITS2	LB1	Fungi	Ascomycota	Sordariomycetes	Glomerellales	Plectosphaerellaceae	Chordomyces
43b8e73bd6b1b0ee65bc6f5debd11bef	LB_ITS1	0	LB_ITS1	Leaves	ITS1	LB	LB1_ITS1	LB1	Fungi	Ascomycota	Sordariomycetes	Glomerellales	Plectosphaerellaceae	Chordomyces
43b8e73bd6b1b0ee65bc6f5debd11bef	LA_ITSf	0	LA_ITSf	Leaves	ITSf	LA	LA1_ITSf	LA1	Fungi	Ascomycota	Sordariomycetes	Glomerellales	Plectosphaerellaceae	Chordomyces
43b8e73bd6b1b0ee65bc6f5debd11bef	RA_ITS2	0	RA_ITS2	Roots	ITS2	RA	RA1_ITS2	RA1	Fungi	Ascomycota	Sordariomycetes	Glomerellales	Plectosphaerellaceae	Chordomyces
43b8e73bd6b1b0ee65bc6f5debd11bef	RA_ITS1	0	RA_ITS1	Roots	ITS1	RA	RA1_ITS1	RA1	Fungi	Ascomycota	Sordariomycetes	Glomerellales	Plectosphaerellaceae	Chordomyces
43b8e73bd6b1b0ee65bc6f5debd11bef	LB_ITSf	0	LB_ITSf	Leaves	ITSf	LB	LB1_ITSf	LB1	Fungi	Ascomycota	Sordariomycetes	Glomerellales	Plectosphaerellaceae	Chordomyces
43b8e73bd6b1b0ee65bc6f5debd11bef	LA_ITS2	0	LA_ITS2	Leaves	ITS2	LA	LA1_ITS2	LA1	Fungi	Ascomycota	Sordariomycetes	Glomerellales	Plectosphaerellaceae	Chordomyces
43b8e73bd6b1b0ee65bc6f5debd11bef	RA_ITSf	0	RA_ITSf	Roots	ITSf	RA	RA1_ITSf	RA1	Fungi	Ascomycota	Sordariomycetes	Glomerellales	Plectosphaerellaceae	Chordomyces
43b8e73bd6b1b0ee65bc6f5debd11bef	LA_ITS1	0	LA_ITS1	Leaves	ITS1	LA	LA1_ITS1	LA1	Fungi	Ascomycota	Sordariomycetes	Glomerellales	Plectosphaerellaceae	Chordomyces
43b8e73bd6b1b0ee65bc6f5debd11bef	RB_ITS1	0	RB_ITS1	Roots	ITS1	RB	RB1_ITS1	RB1	Fungi	Ascomycota	Sordariomycetes	Glomerellales	Plectosphaerellaceae	Chordomyces
43b8e73bd6b1b0ee65bc6f5debd11bef	RB_ITSf	0	RB_ITSf	Roots	ITSf	RB	RB1_ITSf	RB1	Fungi	Ascomycota	Sordariomycetes	Glomerellales	Plectosphaerellaceae	Chordomyces
44853fdd66653e9e650fd6a5db12b44a	LB_ITS2	0	LB_ITS2	Leaves	ITS2	LB	LB1_ITS2	LB1	Fungi	Ascomycota	Dothideomycetes	Pleosporales	Pleosporaceae	Alternaria
44853fdd66653e9e650fd6a5db12b44a	RA_ITS2	0	RA_ITS2	Roots	ITS2	RA	RA1_ITS2	RA1	Fungi	Ascomycota	Dothideomycetes	Pleosporales	Pleosporaceae	Alternaria
44853fdd66653e9e650fd6a5db12b44a	RA_ITS1	0	RA_ITS1	Roots	ITS1	RA	RA1_ITS1	RA1	Fungi	Ascomycota	Dothideomycetes	Pleosporales	Pleosporaceae	Alternaria
44853fdd66653e9e650fd6a5db12b44a	RB_ITS1	0	RB_ITS1	Roots	ITS1	RB	RB1_ITS1	RB1	Fungi	Ascomycota	Dothideomycetes	Pleosporales	Pleosporaceae	Alternaria
44853fdd66653e9e650fd6a5db12b44a	LB_ITS1	0	LB_ITS1	Leaves	ITS1	LB	LB1_ITS1	LB1	Fungi	Ascomycota	Dothideomycetes	Pleosporales	Pleosporaceae	Alternaria
44853fdd66653e9e650fd6a5db12b44a	RB_ITS2	0	RB_ITS2	Roots	ITS2	RB	RB1_ITS2	RB1	Fungi	Ascomycota	Dothideomycetes	Pleosporales	Pleosporaceae	Alternaria
44853fdd66653e9e650fd6a5db12b44a	RB_ITSf	0	RB_ITSf	Roots	ITSf	RB	RB1_ITSf	RB1	Fungi	Ascomycota	Dothideomycetes	Pleosporales	Pleosporaceae	Alternaria
44853fdd66653e9e650fd6a5db12b44a	RA_ITSf	0	RA_ITSf	Roots	ITSf	RA	RA1_ITSf	RA1	Fungi	Ascomycota	Dothideomycetes	Pleosporales	Pleosporaceae	Alternaria
455d899fcd7bee035b1dc5f2ecd764ee	RA_ITS2	0	RA_ITS2	Roots	ITS2	RA	RA1_ITS2	RA1	Fungi	Ascomycota	Sordariomycetes	Hypocreales	Hypocreales_fam_Incertae_sedis	Hypocreales_gen_Incertae_sedis
455d899fcd7bee035b1dc5f2ecd764ee	RA_ITS1	0	RA_ITS1	Roots	ITS1	RA	RA1_ITS1	RA1	Fungi	Ascomycota	Sordariomycetes	Hypocreales	Hypocreales_fam_Incertae_sedis	Hypocreales_gen_Incertae_sedis
455d899fcd7bee035b1dc5f2ecd764ee	LA_ITS2	0	LA_ITS2	Leaves	ITS2	LA	LA1_ITS2	LA1	Fungi	Ascomycota	Sordariomycetes	Hypocreales	Hypocreales_fam_Incertae_sedis	Hypocreales_gen_Incertae_sedis
455d899fcd7bee035b1dc5f2ecd764ee	LB_ITS2	0	LB_ITS2	Leaves	ITS2	LB	LB1_ITS2	LB1	Fungi	Ascomycota	Sordariomycetes	Hypocreales	Hypocreales_fam_Incertae_sedis	Hypocreales_gen_Incertae_sedis
455d899fcd7bee035b1dc5f2ecd764ee	LB_ITSf	0	LB_ITSf	Leaves	ITSf	LB	LB1_ITSf	LB1	Fungi	Ascomycota	Sordariomycetes	Hypocreales	Hypocreales_fam_Incertae_sedis	Hypocreales_gen_Incertae_sedis
455d899fcd7bee035b1dc5f2ecd764ee	LB_ITS1	0	LB_ITS1	Leaves	ITS1	LB	LB1_ITS1	LB1	Fungi	Ascomycota	Sordariomycetes	Hypocreales	Hypocreales_fam_Incertae_sedis	Hypocreales_gen_Incertae_sedis
455d899fcd7bee035b1dc5f2ecd764ee	RB_ITS2	0	RB_ITS2	Roots	ITS2	RB	RB1_ITS2	RB1	Fungi	Ascomycota	Sordariomycetes	Hypocreales	Hypocreales_fam_Incertae_sedis	Hypocreales_gen_Incertae_sedis
455d899fcd7bee035b1dc5f2ecd764ee	LA_ITS1	0	LA_ITS1	Leaves	ITS1	LA	LA1_ITS1	LA1	Fungi	Ascomycota	Sordariomycetes	Hypocreales	Hypocreales_fam_Incertae_sedis	Hypocreales_gen_Incertae_sedis
455d899fcd7bee035b1dc5f2ecd764ee	LA_ITSf	0	LA_ITSf	Leaves	ITSf	LA	LA1_ITSf	LA1	Fungi	Ascomycota	Sordariomycetes	Hypocreales	Hypocreales_fam_Incertae_sedis	Hypocreales_gen_Incertae_sedis
455d899fcd7bee035b1dc5f2ecd764ee	RB_ITSf	0	RB_ITSf	Roots	ITSf	RB	RB1_ITSf	RB1	Fungi	Ascomycota	Sordariomycetes	Hypocreales	Hypocreales_fam_Incertae_sedis	Hypocreales_gen_Incertae_sedis
455d899fcd7bee035b1dc5f2ecd764ee	RA_ITSf	0	RA_ITSf	Roots	ITSf	RA	RA1_ITSf	RA1	Fungi	Ascomycota	Sordariomycetes	Hypocreales	Hypocreales_fam_Incertae_sedis	Hypocreales_gen_Incertae_sedis
461a36b3e71570f80dd0a690b7a7b826	LB_ITS2	0	LB_ITS2	Leaves	ITS2	LB	LB1_ITS2	LB1	Fungi	Ascomycota	Sordariomycetes	Hypocreales	Cordycipitaceae	Flavocillium
461a36b3e71570f80dd0a690b7a7b826	RA_ITS1	0	RA_ITS1	Roots	ITS1	RA	RA1_ITS1	RA1	Fungi	Ascomycota	Sordariomycetes	Hypocreales	Cordycipitaceae	Flavocillium
461a36b3e71570f80dd0a690b7a7b826	LB_ITSf	0	LB_ITSf	Leaves	ITSf	LB	LB1_ITSf	LB1	Fungi	Ascomycota	Sordariomycetes	Hypocreales	Cordycipitaceae	Flavocillium
461a36b3e71570f80dd0a690b7a7b826	LA_ITS2	0	LA_ITS2	Leaves	ITS2	LA	LA1_ITS2	LA1	Fungi	Ascomycota	Sordariomycetes	Hypocreales	Cordycipitaceae	Flavocillium
461a36b3e71570f80dd0a690b7a7b826	LA_ITSf	0	LA_ITSf	Leaves	ITSf	LA	LA1_ITSf	LA1	Fungi	Ascomycota	Sordariomycetes	Hypocreales	Cordycipitaceae	Flavocillium
461a36b3e71570f80dd0a690b7a7b826	LB_ITS1	0	LB_ITS1	Leaves	ITS1	LB	LB1_ITS1	LB1	Fungi	Ascomycota	Sordariomycetes	Hypocreales	Cordycipitaceae	Flavocillium
461a36b3e71570f80dd0a690b7a7b826	RB_ITS2	0	RB_ITS2	Roots	ITS2	RB	RB1_ITS2	RB1	Fungi	Ascomycota	Sordariomycetes	Hypocreales	Cordycipitaceae	Flavocillium
461a36b3e71570f80dd0a690b7a7b826	LA_ITS1	0	LA_ITS1	Leaves	ITS1	LA	LA1_ITS1	LA1	Fungi	Ascomycota	Sordariomycetes	Hypocreales	Cordycipitaceae	Flavocillium
461a36b3e71570f80dd0a690b7a7b826	RA_ITS2	0	RA_ITS2	Roots	ITS2	RA	RA1_ITS2	RA1	Fungi	Ascomycota	Sordariomycetes	Hypocreales	Cordycipitaceae	Flavocillium
461a36b3e71570f80dd0a690b7a7b826	RB_ITSf	0	RB_ITSf	Roots	ITSf	RB	RB1_ITSf	RB1	Fungi	Ascomycota	Sordariomycetes	Hypocreales	Cordycipitaceae	Flavocillium
461a36b3e71570f80dd0a690b7a7b826	RA_ITSf	0	RA_ITSf	Roots	ITSf	RA	RA1_ITSf	RA1	Fungi	Ascomycota	Sordariomycetes	Hypocreales	Cordycipitaceae	Flavocillium
47bf797f64c7733e5d6f793b3f947988	RA_ITS1	0	RA_ITS1	Roots	ITS1	RA	RA1_ITS1	RA1	Fungi	Ascomycota	Orbiliomycetes	Orbiliales	Orbiliaceae	Orbiliaceae_gen_Incertae_sedis
47bf797f64c7733e5d6f793b3f947988	LB_ITSf	0	LB_ITSf	Leaves	ITSf	LB	LB1_ITSf	LB1	Fungi	Ascomycota	Orbiliomycetes	Orbiliales	Orbiliaceae	Orbiliaceae_gen_Incertae_sedis
47bf797f64c7733e5d6f793b3f947988	LA_ITSf	0	LA_ITSf	Leaves	ITSf	LA	LA1_ITSf	LA1	Fungi	Ascomycota	Orbiliomycetes	Orbiliales	Orbiliaceae	Orbiliaceae_gen_Incertae_sedis
47bf797f64c7733e5d6f793b3f947988	LA_ITS2	0	LA_ITS2	Leaves	ITS2	LA	LA1_ITS2	LA1	Fungi	Ascomycota	Orbiliomycetes	Orbiliales	Orbiliaceae	Orbiliaceae_gen_Incertae_sedis
47bf797f64c7733e5d6f793b3f947988	LB_ITS2	0	LB_ITS2	Leaves	ITS2	LB	LB1_ITS2	LB1	Fungi	Ascomycota	Orbiliomycetes	Orbiliales	Orbiliaceae	Orbiliaceae_gen_Incertae_sedis
47bf797f64c7733e5d6f793b3f947988	LB_ITS1	0	LB_ITS1	Leaves	ITS1	LB	LB1_ITS1	LB1	Fungi	Ascomycota	Orbiliomycetes	Orbiliales	Orbiliaceae	Orbiliaceae_gen_Incertae_sedis
47bf797f64c7733e5d6f793b3f947988	RA_ITSf	0	RA_ITSf	Roots	ITSf	RA	RA1_ITSf	RA1	Fungi	Ascomycota	Orbiliomycetes	Orbiliales	Orbiliaceae	Orbiliaceae_gen_Incertae_sedis
47bf797f64c7733e5d6f793b3f947988	LA_ITS1	0	LA_ITS1	Leaves	ITS1	LA	LA1_ITS1	LA1	Fungi	Ascomycota	Orbiliomycetes	Orbiliales	Orbiliaceae	Orbiliaceae_gen_Incertae_sedis
47bf797f64c7733e5d6f793b3f947988	RB_ITSf	0	RB_ITSf	Roots	ITSf	RB	RB1_ITSf	RB1	Fungi	Ascomycota	Orbiliomycetes	Orbiliales	Orbiliaceae	Orbiliaceae_gen_Incertae_sedis
47bf797f64c7733e5d6f793b3f947988	RA_ITS2	0	RA_ITS2	Roots	ITS2	RA	RA1_ITS2	RA1	Fungi	Ascomycota	Orbiliomycetes	Orbiliales	Orbiliaceae	Orbiliaceae_gen_Incertae_sedis
484a3280b8a57762778c3b41aeb835de	LB_ITSf	0	LB_ITSf	Leaves	ITSf	LB	LB1_ITSf	LB1	Fungi	Ascomycota	Dothideomycetes	Pleosporales	Pleosporaceae	Unassigned
484a3280b8a57762778c3b41aeb835de	RB_ITS2	0	RB_ITS2	Roots	ITS2	RB	RB1_ITS2	RB1	Fungi	Ascomycota	Dothideomycetes	Pleosporales	Pleosporaceae	Unassigned
484a3280b8a57762778c3b41aeb835de	RA_ITS1	0	RA_ITS1	Roots	ITS1	RA	RA1_ITS1	RA1	Fungi	Ascomycota	Dothideomycetes	Pleosporales	Pleosporaceae	Unassigned
484a3280b8a57762778c3b41aeb835de	LB_ITS2	0	LB_ITS2	Leaves	ITS2	LB	LB1_ITS2	LB1	Fungi	Ascomycota	Dothideomycetes	Pleosporales	Pleosporaceae	Unassigned
484a3280b8a57762778c3b41aeb835de	RA_ITS2	0	RA_ITS2	Roots	ITS2	RA	RA1_ITS2	RA1	Fungi	Ascomycota	Dothideomycetes	Pleosporales	Pleosporaceae	Unassigned
484a3280b8a57762778c3b41aeb835de	LA_ITSf	0	LA_ITSf	Leaves	ITSf	LA	LA1_ITSf	LA1	Fungi	Ascomycota	Dothideomycetes	Pleosporales	Pleosporaceae	Unassigned
484a3280b8a57762778c3b41aeb835de	LA_ITS2	0	LA_ITS2	Leaves	ITS2	LA	LA1_ITS2	LA1	Fungi	Ascomycota	Dothideomycetes	Pleosporales	Pleosporaceae	Unassigned
484a3280b8a57762778c3b41aeb835de	RB_ITS1	0	RB_ITS1	Roots	ITS1	RB	RB1_ITS1	RB1	Fungi	Ascomycota	Dothideomycetes	Pleosporales	Pleosporaceae	Unassigned
484a3280b8a57762778c3b41aeb835de	LB_ITS1	0	LB_ITS1	Leaves	ITS1	LB	LB1_ITS1	LB1	Fungi	Ascomycota	Dothideomycetes	Pleosporales	Pleosporaceae	Unassigned
484a3280b8a57762778c3b41aeb835de	RA_ITSf	0	RA_ITSf	Roots	ITSf	RA	RA1_ITSf	RA1	Fungi	Ascomycota	Dothideomycetes	Pleosporales	Pleosporaceae	Unassigned
484a3280b8a57762778c3b41aeb835de	RB_ITSf	0	RB_ITSf	Roots	ITSf	RB	RB1_ITSf	RB1	Fungi	Ascomycota	Dothideomycetes	Pleosporales	Pleosporaceae	Unassigned
4926efe5a3d35e6d0293c937d372ecad	LA_ITS1	0	LA_ITS1	Leaves	ITS1	LA	LA1_ITS1	LA1	Fungi	Basidiomycota	Agaricomycetes	Agaricales	Stephanosporaceae	Unassigned
4926efe5a3d35e6d0293c937d372ecad	RB_ITS2	0	RB_ITS2	Roots	ITS2	RB	RB1_ITS2	RB1	Fungi	Basidiomycota	Agaricomycetes	Agaricales	Stephanosporaceae	Unassigned
4926efe5a3d35e6d0293c937d372ecad	RA_ITS2	0	RA_ITS2	Roots	ITS2	RA	RA1_ITS2	RA1	Fungi	Basidiomycota	Agaricomycetes	Agaricales	Stephanosporaceae	Unassigned
4926efe5a3d35e6d0293c937d372ecad	RA_ITS1	0	RA_ITS1	Roots	ITS1	RA	RA1_ITS1	RA1	Fungi	Basidiomycota	Agaricomycetes	Agaricales	Stephanosporaceae	Unassigned
4926efe5a3d35e6d0293c937d372ecad	LB_ITS2	0	LB_ITS2	Leaves	ITS2	LB	LB1_ITS2	LB1	Fungi	Basidiomycota	Agaricomycetes	Agaricales	Stephanosporaceae	Unassigned
4926efe5a3d35e6d0293c937d372ecad	RB_ITSf	0	RB_ITSf	Roots	ITSf	RB	RB1_ITSf	RB1	Fungi	Basidiomycota	Agaricomycetes	Agaricales	Stephanosporaceae	Unassigned
4926efe5a3d35e6d0293c937d372ecad	RB_ITS1	0	RB_ITS1	Roots	ITS1	RB	RB1_ITS1	RB1	Fungi	Basidiomycota	Agaricomycetes	Agaricales	Stephanosporaceae	Unassigned
4926efe5a3d35e6d0293c937d372ecad	LB_ITS1	0	LB_ITS1	Leaves	ITS1	LB	LB1_ITS1	LB1	Fungi	Basidiomycota	Agaricomycetes	Agaricales	Stephanosporaceae	Unassigned
4926efe5a3d35e6d0293c937d372ecad	LA_ITSf	0	LA_ITSf	Leaves	ITSf	LA	LA1_ITSf	LA1	Fungi	Basidiomycota	Agaricomycetes	Agaricales	Stephanosporaceae	Unassigned
4926efe5a3d35e6d0293c937d372ecad	LA_ITS2	0	LA_ITS2	Leaves	ITS2	LA	LA1_ITS2	LA1	Fungi	Basidiomycota	Agaricomycetes	Agaricales	Stephanosporaceae	Unassigned
4926efe5a3d35e6d0293c937d372ecad	LB_ITSf	0	LB_ITSf	Leaves	ITSf	LB	LB1_ITSf	LB1	Fungi	Basidiomycota	Agaricomycetes	Agaricales	Stephanosporaceae	Unassigned
4db76d4820674e98c7da0712ea4f98d5	LA_ITS2	0	LA_ITS2	Leaves	ITS2	LA	LA1_ITS2	LA1	Viridiplantae	Anthophyta	NA	NA	NA	Unassigned
4db76d4820674e98c7da0712ea4f98d5	LB_ITS2	0	LB_ITS2	Leaves	ITS2	LB	LB1_ITS2	LB1	Viridiplantae	Anthophyta	NA	NA	NA	Unassigned
4db76d4820674e98c7da0712ea4f98d5	LB_ITS1	0	LB_ITS1	Leaves	ITS1	LB	LB1_ITS1	LB1	Viridiplantae	Anthophyta	NA	NA	NA	Unassigned
4db76d4820674e98c7da0712ea4f98d5	LA_ITSf	0	LA_ITSf	Leaves	ITSf	LA	LA1_ITSf	LA1	Viridiplantae	Anthophyta	NA	NA	NA	Unassigned
4db76d4820674e98c7da0712ea4f98d5	RB_ITSf	0	RB_ITSf	Roots	ITSf	RB	RB1_ITSf	RB1	Viridiplantae	Anthophyta	NA	NA	NA	Unassigned
4db76d4820674e98c7da0712ea4f98d5	RB_ITS2	0	RB_ITS2	Roots	ITS2	RB	RB1_ITS2	RB1	Viridiplantae	Anthophyta	NA	NA	NA	Unassigned
4db76d4820674e98c7da0712ea4f98d5	LB_ITSf	0	LB_ITSf	Leaves	ITSf	LB	LB1_ITSf	LB1	Viridiplantae	Anthophyta	NA	NA	NA	Unassigned
4db76d4820674e98c7da0712ea4f98d5	RB_ITS1	0	RB_ITS1	Roots	ITS1	RB	RB1_ITS1	RB1	Viridiplantae	Anthophyta	NA	NA	NA	Unassigned
4db76d4820674e98c7da0712ea4f98d5	RA_ITS2	0	RA_ITS2	Roots	ITS2	RA	RA1_ITS2	RA1	Viridiplantae	Anthophyta	NA	NA	NA	Unassigned
4db76d4820674e98c7da0712ea4f98d5	RA_ITSf	0	RA_ITSf	Roots	ITSf	RA	RA1_ITSf	RA1	Viridiplantae	Anthophyta	NA	NA	NA	Unassigned
4f2a752af112fb658fa2c342d3d6e0fb	RA_ITS1	0	RA_ITS1	Roots	ITS1	RA	RA1_ITS1	RA1	Viridiplantae	Anthophyta	Eudicotyledonae	Brassicales	Brassicaceae	Brassicaceae_gen_Incertae_sedis
4f2a752af112fb658fa2c342d3d6e0fb	LA_ITSf	0	LA_ITSf	Leaves	ITSf	LA	LA1_ITSf	LA1	Viridiplantae	Anthophyta	Eudicotyledonae	Brassicales	Brassicaceae	Brassicaceae_gen_Incertae_sedis
4f2a752af112fb658fa2c342d3d6e0fb	LB_ITSf	0	LB_ITSf	Leaves	ITSf	LB	LB1_ITSf	LB1	Viridiplantae	Anthophyta	Eudicotyledonae	Brassicales	Brassicaceae	Brassicaceae_gen_Incertae_sedis
4f2a752af112fb658fa2c342d3d6e0fb	LA_ITS2	0	LA_ITS2	Leaves	ITS2	LA	LA1_ITS2	LA1	Viridiplantae	Anthophyta	Eudicotyledonae	Brassicales	Brassicaceae	Brassicaceae_gen_Incertae_sedis
4f2a752af112fb658fa2c342d3d6e0fb	RA_ITS2	0	RA_ITS2	Roots	ITS2	RA	RA1_ITS2	RA1	Viridiplantae	Anthophyta	Eudicotyledonae	Brassicales	Brassicaceae	Brassicaceae_gen_Incertae_sedis
4f2a752af112fb658fa2c342d3d6e0fb	RB_ITSf	0	RB_ITSf	Roots	ITSf	RB	RB1_ITSf	RB1	Viridiplantae	Anthophyta	Eudicotyledonae	Brassicales	Brassicaceae	Brassicaceae_gen_Incertae_sedis
4f2a752af112fb658fa2c342d3d6e0fb	LA_ITS1	0	LA_ITS1	Leaves	ITS1	LA	LA1_ITS1	LA1	Viridiplantae	Anthophyta	Eudicotyledonae	Brassicales	Brassicaceae	Brassicaceae_gen_Incertae_sedis
4f2a752af112fb658fa2c342d3d6e0fb	LB_ITS1	0	LB_ITS1	Leaves	ITS1	LB	LB1_ITS1	LB1	Viridiplantae	Anthophyta	Eudicotyledonae	Brassicales	Brassicaceae	Brassicaceae_gen_Incertae_sedis
4f2a752af112fb658fa2c342d3d6e0fb	LB_ITS2	0	LB_ITS2	Leaves	ITS2	LB	LB1_ITS2	LB1	Viridiplantae	Anthophyta	Eudicotyledonae	Brassicales	Brassicaceae	Brassicaceae_gen_Incertae_sedis
4f2a752af112fb658fa2c342d3d6e0fb	RA_ITSf	0	RA_ITSf	Roots	ITSf	RA	RA1_ITSf	RA1	Viridiplantae	Anthophyta	Eudicotyledonae	Brassicales	Brassicaceae	Brassicaceae_gen_Incertae_sedis
500f7561f7a20a58755369f517c3be6f	LA_ITS1	0	LA_ITS1	Leaves	ITS1	LA	LA1_ITS1	LA1	Fungi	Basidiomycota	Agaricomycetes	Cantharellales	Ceratobasidiaceae	Rhizoctonia
500f7561f7a20a58755369f517c3be6f	LA_ITS2	0	LA_ITS2	Leaves	ITS2	LA	LA1_ITS2	LA1	Fungi	Basidiomycota	Agaricomycetes	Cantharellales	Ceratobasidiaceae	Rhizoctonia
500f7561f7a20a58755369f517c3be6f	LB_ITS1	0	LB_ITS1	Leaves	ITS1	LB	LB1_ITS1	LB1	Fungi	Basidiomycota	Agaricomycetes	Cantharellales	Ceratobasidiaceae	Rhizoctonia
500f7561f7a20a58755369f517c3be6f	RA_ITS1	0	RA_ITS1	Roots	ITS1	RA	RA1_ITS1	RA1	Fungi	Basidiomycota	Agaricomycetes	Cantharellales	Ceratobasidiaceae	Rhizoctonia
500f7561f7a20a58755369f517c3be6f	LB_ITSf	0	LB_ITSf	Leaves	ITSf	LB	LB1_ITSf	LB1	Fungi	Basidiomycota	Agaricomycetes	Cantharellales	Ceratobasidiaceae	Rhizoctonia
500f7561f7a20a58755369f517c3be6f	LB_ITS2	0	LB_ITS2	Leaves	ITS2	LB	LB1_ITS2	LB1	Fungi	Basidiomycota	Agaricomycetes	Cantharellales	Ceratobasidiaceae	Rhizoctonia
500f7561f7a20a58755369f517c3be6f	RB_ITS2	0	RB_ITS2	Roots	ITS2	RB	RB1_ITS2	RB1	Fungi	Basidiomycota	Agaricomycetes	Cantharellales	Ceratobasidiaceae	Rhizoctonia
500f7561f7a20a58755369f517c3be6f	LA_ITSf	0	LA_ITSf	Leaves	ITSf	LA	LA1_ITSf	LA1	Fungi	Basidiomycota	Agaricomycetes	Cantharellales	Ceratobasidiaceae	Rhizoctonia
500f7561f7a20a58755369f517c3be6f	RA_ITS2	0	RA_ITS2	Roots	ITS2	RA	RA1_ITS2	RA1	Fungi	Basidiomycota	Agaricomycetes	Cantharellales	Ceratobasidiaceae	Rhizoctonia
5040760ec7346c55d6fc9df0100f482a	RB_ITS2	0	RB_ITS2	Roots	ITS2	RB	RB1_ITS2	RB1	Fungi	Ascomycota	Dothideomycetes	Pleosporales	Dacampiaceae	Aaosphaeria
5040760ec7346c55d6fc9df0100f482a	RA_ITSf	0	RA_ITSf	Roots	ITSf	RA	RA1_ITSf	RA1	Fungi	Ascomycota	Dothideomycetes	Pleosporales	Dacampiaceae	Aaosphaeria
5040760ec7346c55d6fc9df0100f482a	LB_ITS2	0	LB_ITS2	Leaves	ITS2	LB	LB1_ITS2	LB1	Fungi	Ascomycota	Dothideomycetes	Pleosporales	Dacampiaceae	Aaosphaeria
5040760ec7346c55d6fc9df0100f482a	RA_ITS2	0	RA_ITS2	Roots	ITS2	RA	RA1_ITS2	RA1	Fungi	Ascomycota	Dothideomycetes	Pleosporales	Dacampiaceae	Aaosphaeria
5040760ec7346c55d6fc9df0100f482a	LA_ITSf	0	LA_ITSf	Leaves	ITSf	LA	LA1_ITSf	LA1	Fungi	Ascomycota	Dothideomycetes	Pleosporales	Dacampiaceae	Aaosphaeria
5040760ec7346c55d6fc9df0100f482a	LA_ITS1	0	LA_ITS1	Leaves	ITS1	LA	LA1_ITS1	LA1	Fungi	Ascomycota	Dothideomycetes	Pleosporales	Dacampiaceae	Aaosphaeria
5040760ec7346c55d6fc9df0100f482a	LB_ITS1	0	LB_ITS1	Leaves	ITS1	LB	LB1_ITS1	LB1	Fungi	Ascomycota	Dothideomycetes	Pleosporales	Dacampiaceae	Aaosphaeria
5040760ec7346c55d6fc9df0100f482a	RA_ITS1	0	RA_ITS1	Roots	ITS1	RA	RA1_ITS1	RA1	Fungi	Ascomycota	Dothideomycetes	Pleosporales	Dacampiaceae	Aaosphaeria
5040760ec7346c55d6fc9df0100f482a	LA_ITS2	0	LA_ITS2	Leaves	ITS2	LA	LA1_ITS2	LA1	Fungi	Ascomycota	Dothideomycetes	Pleosporales	Dacampiaceae	Aaosphaeria
5040760ec7346c55d6fc9df0100f482a	LB_ITSf	0	LB_ITSf	Leaves	ITSf	LB	LB1_ITSf	LB1	Fungi	Ascomycota	Dothideomycetes	Pleosporales	Dacampiaceae	Aaosphaeria
51258df90c62c7ed175880823ad20b86	LB_ITS2	0	LB_ITS2	Leaves	ITS2	LB	LB1_ITS2	LB1	Fungi	Mortierellomycota	Mortierellomycetes	Mortierellales	Mortierellaceae	Unassigned
51258df90c62c7ed175880823ad20b86	RB_ITS2	0	RB_ITS2	Roots	ITS2	RB	RB1_ITS2	RB1	Fungi	Mortierellomycota	Mortierellomycetes	Mortierellales	Mortierellaceae	Unassigned
51258df90c62c7ed175880823ad20b86	RA_ITSf	0	RA_ITSf	Roots	ITSf	RA	RA1_ITSf	RA1	Fungi	Mortierellomycota	Mortierellomycetes	Mortierellales	Mortierellaceae	Unassigned
51258df90c62c7ed175880823ad20b86	RB_ITSf	0	RB_ITSf	Roots	ITSf	RB	RB1_ITSf	RB1	Fungi	Mortierellomycota	Mortierellomycetes	Mortierellales	Mortierellaceae	Unassigned
51258df90c62c7ed175880823ad20b86	LA_ITSf	0	LA_ITSf	Leaves	ITSf	LA	LA1_ITSf	LA1	Fungi	Mortierellomycota	Mortierellomycetes	Mortierellales	Mortierellaceae	Unassigned
51258df90c62c7ed175880823ad20b86	LA_ITS1	0	LA_ITS1	Leaves	ITS1	LA	LA1_ITS1	LA1	Fungi	Mortierellomycota	Mortierellomycetes	Mortierellales	Mortierellaceae	Unassigned
51258df90c62c7ed175880823ad20b86	LB_ITSf	0	LB_ITSf	Leaves	ITSf	LB	LB1_ITSf	LB1	Fungi	Mortierellomycota	Mortierellomycetes	Mortierellales	Mortierellaceae	Unassigned
51258df90c62c7ed175880823ad20b86	LA_ITS2	0	LA_ITS2	Leaves	ITS2	LA	LA1_ITS2	LA1	Fungi	Mortierellomycota	Mortierellomycetes	Mortierellales	Mortierellaceae	Unassigned
51258df90c62c7ed175880823ad20b86	LB_ITS1	0	LB_ITS1	Leaves	ITS1	LB	LB1_ITS1	LB1	Fungi	Mortierellomycota	Mortierellomycetes	Mortierellales	Mortierellaceae	Unassigned
51258df90c62c7ed175880823ad20b86	RA_ITS2	0	RA_ITS2	Roots	ITS2	RA	RA1_ITS2	RA1	Fungi	Mortierellomycota	Mortierellomycetes	Mortierellales	Mortierellaceae	Unassigned
51b859cff3ff9bda890ca6fd1e8a3568	RA_ITS1	0	RA_ITS1	Roots	ITS1	RA	RA1_ITS1	RA1	Fungi	Mucoromycota	Mucoromycetes	Mucorales	Mucoraceae	Mucor
51b859cff3ff9bda890ca6fd1e8a3568	RA_ITS2	0	RA_ITS2	Roots	ITS2	RA	RA1_ITS2	RA1	Fungi	Mucoromycota	Mucoromycetes	Mucorales	Mucoraceae	Mucor
51b859cff3ff9bda890ca6fd1e8a3568	RB_ITS2	0	RB_ITS2	Roots	ITS2	RB	RB1_ITS2	RB1	Fungi	Mucoromycota	Mucoromycetes	Mucorales	Mucoraceae	Mucor
51b859cff3ff9bda890ca6fd1e8a3568	LA_ITSf	0	LA_ITSf	Leaves	ITSf	LA	LA1_ITSf	LA1	Fungi	Mucoromycota	Mucoromycetes	Mucorales	Mucoraceae	Mucor
51b859cff3ff9bda890ca6fd1e8a3568	LA_ITS1	0	LA_ITS1	Leaves	ITS1	LA	LA1_ITS1	LA1	Fungi	Mucoromycota	Mucoromycetes	Mucorales	Mucoraceae	Mucor
51b859cff3ff9bda890ca6fd1e8a3568	LB_ITS2	0	LB_ITS2	Leaves	ITS2	LB	LB1_ITS2	LB1	Fungi	Mucoromycota	Mucoromycetes	Mucorales	Mucoraceae	Mucor
51b859cff3ff9bda890ca6fd1e8a3568	LB_ITSf	0	LB_ITSf	Leaves	ITSf	LB	LB1_ITSf	LB1	Fungi	Mucoromycota	Mucoromycetes	Mucorales	Mucoraceae	Mucor
51b859cff3ff9bda890ca6fd1e8a3568	RB_ITS1	0	RB_ITS1	Roots	ITS1	RB	RB1_ITS1	RB1	Fungi	Mucoromycota	Mucoromycetes	Mucorales	Mucoraceae	Mucor
51b859cff3ff9bda890ca6fd1e8a3568	LA_ITS2	0	LA_ITS2	Leaves	ITS2	LA	LA1_ITS2	LA1	Fungi	Mucoromycota	Mucoromycetes	Mucorales	Mucoraceae	Mucor
51b859cff3ff9bda890ca6fd1e8a3568	LB_ITS1	0	LB_ITS1	Leaves	ITS1	LB	LB1_ITS1	LB1	Fungi	Mucoromycota	Mucoromycetes	Mucorales	Mucoraceae	Mucor
536a6f1f772f11d3284be0a811ebbee2	LB_ITS2	0	LB_ITS2	Leaves	ITS2	LB	LB1_ITS2	LB1	Fungi	Ascomycota	Dothideomycetes	Pleosporales	Phaeosphaeriaceae	Amarenographium
536a6f1f772f11d3284be0a811ebbee2	RA_ITS1	0	RA_ITS1	Roots	ITS1	RA	RA1_ITS1	RA1	Fungi	Ascomycota	Dothideomycetes	Pleosporales	Phaeosphaeriaceae	Amarenographium
536a6f1f772f11d3284be0a811ebbee2	RB_ITS2	0	RB_ITS2	Roots	ITS2	RB	RB1_ITS2	RB1	Fungi	Ascomycota	Dothideomycetes	Pleosporales	Phaeosphaeriaceae	Amarenographium
536a6f1f772f11d3284be0a811ebbee2	RA_ITSf	0	RA_ITSf	Roots	ITSf	RA	RA1_ITSf	RA1	Fungi	Ascomycota	Dothideomycetes	Pleosporales	Phaeosphaeriaceae	Amarenographium
536a6f1f772f11d3284be0a811ebbee2	RA_ITS2	0	RA_ITS2	Roots	ITS2	RA	RA1_ITS2	RA1	Fungi	Ascomycota	Dothideomycetes	Pleosporales	Phaeosphaeriaceae	Amarenographium
536a6f1f772f11d3284be0a811ebbee2	RB_ITSf	0	RB_ITSf	Roots	ITSf	RB	RB1_ITSf	RB1	Fungi	Ascomycota	Dothideomycetes	Pleosporales	Phaeosphaeriaceae	Amarenographium
536a6f1f772f11d3284be0a811ebbee2	RB_ITS1	0	RB_ITS1	Roots	ITS1	RB	RB1_ITS1	RB1	Fungi	Ascomycota	Dothideomycetes	Pleosporales	Phaeosphaeriaceae	Amarenographium
536a6f1f772f11d3284be0a811ebbee2	LA_ITS1	0	LA_ITS1	Leaves	ITS1	LA	LA1_ITS1	LA1	Fungi	Ascomycota	Dothideomycetes	Pleosporales	Phaeosphaeriaceae	Amarenographium
536a6f1f772f11d3284be0a811ebbee2	LA_ITSf	0	LA_ITSf	Leaves	ITSf	LA	LA1_ITSf	LA1	Fungi	Ascomycota	Dothideomycetes	Pleosporales	Phaeosphaeriaceae	Amarenographium
536a6f1f772f11d3284be0a811ebbee2	LB_ITSf	0	LB_ITSf	Leaves	ITSf	LB	LB1_ITSf	LB1	Fungi	Ascomycota	Dothideomycetes	Pleosporales	Phaeosphaeriaceae	Amarenographium
536a6f1f772f11d3284be0a811ebbee2	LA_ITS2	0	LA_ITS2	Leaves	ITS2	LA	LA1_ITS2	LA1	Fungi	Ascomycota	Dothideomycetes	Pleosporales	Phaeosphaeriaceae	Amarenographium
538cb8d3744e92f348ef6db501c98c95	LB_ITSf	0	LB_ITSf	Leaves	ITSf	LB	LB1_ITSf	LB1	Fungi	Mortierellomycota	Mortierellomycetes	Mortierellales	Mortierellaceae	Mortierella
538cb8d3744e92f348ef6db501c98c95	LA_ITSf	0	LA_ITSf	Leaves	ITSf	LA	LA1_ITSf	LA1	Fungi	Mortierellomycota	Mortierellomycetes	Mortierellales	Mortierellaceae	Mortierella
538cb8d3744e92f348ef6db501c98c95	RA_ITS1	0	RA_ITS1	Roots	ITS1	RA	RA1_ITS1	RA1	Fungi	Mortierellomycota	Mortierellomycetes	Mortierellales	Mortierellaceae	Mortierella
538cb8d3744e92f348ef6db501c98c95	LB_ITS2	0	LB_ITS2	Leaves	ITS2	LB	LB1_ITS2	LB1	Fungi	Mortierellomycota	Mortierellomycetes	Mortierellales	Mortierellaceae	Mortierella
538cb8d3744e92f348ef6db501c98c95	RA_ITS2	0	RA_ITS2	Roots	ITS2	RA	RA1_ITS2	RA1	Fungi	Mortierellomycota	Mortierellomycetes	Mortierellales	Mortierellaceae	Mortierella
538cb8d3744e92f348ef6db501c98c95	LA_ITS1	0	LA_ITS1	Leaves	ITS1	LA	LA1_ITS1	LA1	Fungi	Mortierellomycota	Mortierellomycetes	Mortierellales	Mortierellaceae	Mortierella
538cb8d3744e92f348ef6db501c98c95	LB_ITS1	0	LB_ITS1	Leaves	ITS1	LB	LB1_ITS1	LB1	Fungi	Mortierellomycota	Mortierellomycetes	Mortierellales	Mortierellaceae	Mortierella
538cb8d3744e92f348ef6db501c98c95	LA_ITS2	0	LA_ITS2	Leaves	ITS2	LA	LA1_ITS2	LA1	Fungi	Mortierellomycota	Mortierellomycetes	Mortierellales	Mortierellaceae	Mortierella
5393d6a2f708f759993a1a9508a84a30	LA_ITS2	0	LA_ITS2	Leaves	ITS2	LA	LA1_ITS2	LA1	Fungi	Basidiomycota	Agaricomycetes	Agaricales	Agaricales_fam_Incertae_sedis	Agaricales_gen_Incertae_sedis
5393d6a2f708f759993a1a9508a84a30	LB_ITSf	0	LB_ITSf	Leaves	ITSf	LB	LB1_ITSf	LB1	Fungi	Basidiomycota	Agaricomycetes	Agaricales	Agaricales_fam_Incertae_sedis	Agaricales_gen_Incertae_sedis
5393d6a2f708f759993a1a9508a84a30	RB_ITSf	0	RB_ITSf	Roots	ITSf	RB	RB1_ITSf	RB1	Fungi	Basidiomycota	Agaricomycetes	Agaricales	Agaricales_fam_Incertae_sedis	Agaricales_gen_Incertae_sedis
5393d6a2f708f759993a1a9508a84a30	LB_ITS2	0	LB_ITS2	Leaves	ITS2	LB	LB1_ITS2	LB1	Fungi	Basidiomycota	Agaricomycetes	Agaricales	Agaricales_fam_Incertae_sedis	Agaricales_gen_Incertae_sedis
5393d6a2f708f759993a1a9508a84a30	LA_ITSf	0	LA_ITSf	Leaves	ITSf	LA	LA1_ITSf	LA1	Fungi	Basidiomycota	Agaricomycetes	Agaricales	Agaricales_fam_Incertae_sedis	Agaricales_gen_Incertae_sedis
5393d6a2f708f759993a1a9508a84a30	RA_ITS1	0	RA_ITS1	Roots	ITS1	RA	RA1_ITS1	RA1	Fungi	Basidiomycota	Agaricomycetes	Agaricales	Agaricales_fam_Incertae_sedis	Agaricales_gen_Incertae_sedis
5393d6a2f708f759993a1a9508a84a30	RB_ITS1	0	RB_ITS1	Roots	ITS1	RB	RB1_ITS1	RB1	Fungi	Basidiomycota	Agaricomycetes	Agaricales	Agaricales_fam_Incertae_sedis	Agaricales_gen_Incertae_sedis
5393d6a2f708f759993a1a9508a84a30	RA_ITS2	0	RA_ITS2	Roots	ITS2	RA	RA1_ITS2	RA1	Fungi	Basidiomycota	Agaricomycetes	Agaricales	Agaricales_fam_Incertae_sedis	Agaricales_gen_Incertae_sedis
5393d6a2f708f759993a1a9508a84a30	LA_ITS1	0	LA_ITS1	Leaves	ITS1	LA	LA1_ITS1	LA1	Fungi	Basidiomycota	Agaricomycetes	Agaricales	Agaricales_fam_Incertae_sedis	Agaricales_gen_Incertae_sedis
5393d6a2f708f759993a1a9508a84a30	RA_ITSf	0	RA_ITSf	Roots	ITSf	RA	RA1_ITSf	RA1	Fungi	Basidiomycota	Agaricomycetes	Agaricales	Agaricales_fam_Incertae_sedis	Agaricales_gen_Incertae_sedis
5393d6a2f708f759993a1a9508a84a30	LB_ITS1	0	LB_ITS1	Leaves	ITS1	LB	LB1_ITS1	LB1	Fungi	Basidiomycota	Agaricomycetes	Agaricales	Agaricales_fam_Incertae_sedis	Agaricales_gen_Incertae_sedis
54e38e0e56ce1975c8d62f68363f3eea	LB_ITS2	0	LB_ITS2	Leaves	ITS2	LB	LB1_ITS2	LB1	Viridiplantae	Anthophyta	Eudicotyledonae	NA	NA	Unassigned
54e38e0e56ce1975c8d62f68363f3eea	LA_ITSf	0	LA_ITSf	Leaves	ITSf	LA	LA1_ITSf	LA1	Viridiplantae	Anthophyta	Eudicotyledonae	NA	NA	Unassigned
54e38e0e56ce1975c8d62f68363f3eea	RA_ITS2	0	RA_ITS2	Roots	ITS2	RA	RA1_ITS2	RA1	Viridiplantae	Anthophyta	Eudicotyledonae	NA	NA	Unassigned
54e38e0e56ce1975c8d62f68363f3eea	LA_ITS2	0	LA_ITS2	Leaves	ITS2	LA	LA1_ITS2	LA1	Viridiplantae	Anthophyta	Eudicotyledonae	NA	NA	Unassigned
54e38e0e56ce1975c8d62f68363f3eea	RA_ITSf	0	RA_ITSf	Roots	ITSf	RA	RA1_ITSf	RA1	Viridiplantae	Anthophyta	Eudicotyledonae	NA	NA	Unassigned
54e38e0e56ce1975c8d62f68363f3eea	LB_ITSf	0	LB_ITSf	Leaves	ITSf	LB	LB1_ITSf	LB1	Viridiplantae	Anthophyta	Eudicotyledonae	NA	NA	Unassigned
54e38e0e56ce1975c8d62f68363f3eea	RB_ITSf	0	RB_ITSf	Roots	ITSf	RB	RB1_ITSf	RB1	Viridiplantae	Anthophyta	Eudicotyledonae	NA	NA	Unassigned
55ce003241d8dcdc59e1a73ee0b627c1	LB_ITS2	0	LB_ITS2	Leaves	ITS2	LB	LB1_ITS2	LB1	Fungi	Basidiomycota	Tremellomycetes	Tremellales	Bulleribasidiaceae	Vishniacozyma
55ce003241d8dcdc59e1a73ee0b627c1	LB_ITSf	0	LB_ITSf	Leaves	ITSf	LB	LB1_ITSf	LB1	Fungi	Basidiomycota	Tremellomycetes	Tremellales	Bulleribasidiaceae	Vishniacozyma
55ce003241d8dcdc59e1a73ee0b627c1	LA_ITSf	0	LA_ITSf	Leaves	ITSf	LA	LA1_ITSf	LA1	Fungi	Basidiomycota	Tremellomycetes	Tremellales	Bulleribasidiaceae	Vishniacozyma
55ce003241d8dcdc59e1a73ee0b627c1	RA_ITS1	0	RA_ITS1	Roots	ITS1	RA	RA1_ITS1	RA1	Fungi	Basidiomycota	Tremellomycetes	Tremellales	Bulleribasidiaceae	Vishniacozyma
55ce003241d8dcdc59e1a73ee0b627c1	RA_ITSf	0	RA_ITSf	Roots	ITSf	RA	RA1_ITSf	RA1	Fungi	Basidiomycota	Tremellomycetes	Tremellales	Bulleribasidiaceae	Vishniacozyma
55ce003241d8dcdc59e1a73ee0b627c1	RB_ITSf	0	RB_ITSf	Roots	ITSf	RB	RB1_ITSf	RB1	Fungi	Basidiomycota	Tremellomycetes	Tremellales	Bulleribasidiaceae	Vishniacozyma
55ce003241d8dcdc59e1a73ee0b627c1	LA_ITS2	0	LA_ITS2	Leaves	ITS2	LA	LA1_ITS2	LA1	Fungi	Basidiomycota	Tremellomycetes	Tremellales	Bulleribasidiaceae	Vishniacozyma
55ce003241d8dcdc59e1a73ee0b627c1	RB_ITS2	0	RB_ITS2	Roots	ITS2	RB	RB1_ITS2	RB1	Fungi	Basidiomycota	Tremellomycetes	Tremellales	Bulleribasidiaceae	Vishniacozyma
55ce003241d8dcdc59e1a73ee0b627c1	RA_ITS2	0	RA_ITS2	Roots	ITS2	RA	RA1_ITS2	RA1	Fungi	Basidiomycota	Tremellomycetes	Tremellales	Bulleribasidiaceae	Vishniacozyma
55ce003241d8dcdc59e1a73ee0b627c1	LB_ITS1	0	LB_ITS1	Leaves	ITS1	LB	LB1_ITS1	LB1	Fungi	Basidiomycota	Tremellomycetes	Tremellales	Bulleribasidiaceae	Vishniacozyma
55ce003241d8dcdc59e1a73ee0b627c1	RB_ITS1	0	RB_ITS1	Roots	ITS1	RB	RB1_ITS1	RB1	Fungi	Basidiomycota	Tremellomycetes	Tremellales	Bulleribasidiaceae	Vishniacozyma
56fec94435900f4c612646a937616fcc	LB_ITSf	0	LB_ITSf	Leaves	ITSf	LB	LB1_ITSf	LB1	Fungi	Ascomycota	Dothideomycetes	Mycosphaerellales	Extremaceae	Extremopsis
56fec94435900f4c612646a937616fcc	RA_ITSf	0	RA_ITSf	Roots	ITSf	RA	RA1_ITSf	RA1	Fungi	Ascomycota	Dothideomycetes	Mycosphaerellales	Extremaceae	Extremopsis
56fec94435900f4c612646a937616fcc	LA_ITSf	0	LA_ITSf	Leaves	ITSf	LA	LA1_ITSf	LA1	Fungi	Ascomycota	Dothideomycetes	Mycosphaerellales	Extremaceae	Extremopsis
56fec94435900f4c612646a937616fcc	LB_ITS2	0	LB_ITS2	Leaves	ITS2	LB	LB1_ITS2	LB1	Fungi	Ascomycota	Dothideomycetes	Mycosphaerellales	Extremaceae	Extremopsis
56fec94435900f4c612646a937616fcc	LB_ITS1	0	LB_ITS1	Leaves	ITS1	LB	LB1_ITS1	LB1	Fungi	Ascomycota	Dothideomycetes	Mycosphaerellales	Extremaceae	Extremopsis
56fec94435900f4c612646a937616fcc	RB_ITS2	0	RB_ITS2	Roots	ITS2	RB	RB1_ITS2	RB1	Fungi	Ascomycota	Dothideomycetes	Mycosphaerellales	Extremaceae	Extremopsis
56fec94435900f4c612646a937616fcc	LA_ITS1	0	LA_ITS1	Leaves	ITS1	LA	LA1_ITS1	LA1	Fungi	Ascomycota	Dothideomycetes	Mycosphaerellales	Extremaceae	Extremopsis
56fec94435900f4c612646a937616fcc	LA_ITS2	0	LA_ITS2	Leaves	ITS2	LA	LA1_ITS2	LA1	Fungi	Ascomycota	Dothideomycetes	Mycosphaerellales	Extremaceae	Extremopsis
56fec94435900f4c612646a937616fcc	RA_ITS2	0	RA_ITS2	Roots	ITS2	RA	RA1_ITS2	RA1	Fungi	Ascomycota	Dothideomycetes	Mycosphaerellales	Extremaceae	Extremopsis
56fec94435900f4c612646a937616fcc	RB_ITSf	0	RB_ITSf	Roots	ITSf	RB	RB1_ITSf	RB1	Fungi	Ascomycota	Dothideomycetes	Mycosphaerellales	Extremaceae	Extremopsis
58629bec0ab7bf1340491f1d9ab0b429	RB_ITSf	0	RB_ITSf	Roots	ITSf	RB	RB1_ITSf	RB1	Fungi	Ascomycota	Dothideomycetes	Dothideomycetes_ord_Incertae_sedis	Dothideomycetes_fam_Incertae_sedis	Dothideomycetes_gen_Incertae_sedis
58629bec0ab7bf1340491f1d9ab0b429	LB_ITS2	0	LB_ITS2	Leaves	ITS2	LB	LB1_ITS2	LB1	Fungi	Ascomycota	Dothideomycetes	Dothideomycetes_ord_Incertae_sedis	Dothideomycetes_fam_Incertae_sedis	Dothideomycetes_gen_Incertae_sedis
58629bec0ab7bf1340491f1d9ab0b429	LA_ITSf	0	LA_ITSf	Leaves	ITSf	LA	LA1_ITSf	LA1	Fungi	Ascomycota	Dothideomycetes	Dothideomycetes_ord_Incertae_sedis	Dothideomycetes_fam_Incertae_sedis	Dothideomycetes_gen_Incertae_sedis
58629bec0ab7bf1340491f1d9ab0b429	LB_ITSf	0	LB_ITSf	Leaves	ITSf	LB	LB1_ITSf	LB1	Fungi	Ascomycota	Dothideomycetes	Dothideomycetes_ord_Incertae_sedis	Dothideomycetes_fam_Incertae_sedis	Dothideomycetes_gen_Incertae_sedis
58629bec0ab7bf1340491f1d9ab0b429	LA_ITS1	0	LA_ITS1	Leaves	ITS1	LA	LA1_ITS1	LA1	Fungi	Ascomycota	Dothideomycetes	Dothideomycetes_ord_Incertae_sedis	Dothideomycetes_fam_Incertae_sedis	Dothideomycetes_gen_Incertae_sedis
58629bec0ab7bf1340491f1d9ab0b429	LA_ITS2	0	LA_ITS2	Leaves	ITS2	LA	LA1_ITS2	LA1	Fungi	Ascomycota	Dothideomycetes	Dothideomycetes_ord_Incertae_sedis	Dothideomycetes_fam_Incertae_sedis	Dothideomycetes_gen_Incertae_sedis
58629bec0ab7bf1340491f1d9ab0b429	RA_ITSf	0	RA_ITSf	Roots	ITSf	RA	RA1_ITSf	RA1	Fungi	Ascomycota	Dothideomycetes	Dothideomycetes_ord_Incertae_sedis	Dothideomycetes_fam_Incertae_sedis	Dothideomycetes_gen_Incertae_sedis
58629bec0ab7bf1340491f1d9ab0b429	RB_ITS1	0	RB_ITS1	Roots	ITS1	RB	RB1_ITS1	RB1	Fungi	Ascomycota	Dothideomycetes	Dothideomycetes_ord_Incertae_sedis	Dothideomycetes_fam_Incertae_sedis	Dothideomycetes_gen_Incertae_sedis
58629bec0ab7bf1340491f1d9ab0b429	LB_ITS1	0	LB_ITS1	Leaves	ITS1	LB	LB1_ITS1	LB1	Fungi	Ascomycota	Dothideomycetes	Dothideomycetes_ord_Incertae_sedis	Dothideomycetes_fam_Incertae_sedis	Dothideomycetes_gen_Incertae_sedis
58629bec0ab7bf1340491f1d9ab0b429	RB_ITS2	0	RB_ITS2	Roots	ITS2	RB	RB1_ITS2	RB1	Fungi	Ascomycota	Dothideomycetes	Dothideomycetes_ord_Incertae_sedis	Dothideomycetes_fam_Incertae_sedis	Dothideomycetes_gen_Incertae_sedis
58629bec0ab7bf1340491f1d9ab0b429	RA_ITS1	0	RA_ITS1	Roots	ITS1	RA	RA1_ITS1	RA1	Fungi	Ascomycota	Dothideomycetes	Dothideomycetes_ord_Incertae_sedis	Dothideomycetes_fam_Incertae_sedis	Dothideomycetes_gen_Incertae_sedis
589395ba6030fbc960597579f27137a2	LB_ITSf	0	LB_ITSf	Leaves	ITSf	LB	LB1_ITSf	LB1	Fungi	Ascomycota	Ascomycota_cls_Incertae_sedis	Ascomycota_ord_Incertae_sedis	Ascomycota_fam_Incertae_sedis	Ascomycota_gen_Incertae_sedis
589395ba6030fbc960597579f27137a2	LA_ITS1	0	LA_ITS1	Leaves	ITS1	LA	LA1_ITS1	LA1	Fungi	Ascomycota	Ascomycota_cls_Incertae_sedis	Ascomycota_ord_Incertae_sedis	Ascomycota_fam_Incertae_sedis	Ascomycota_gen_Incertae_sedis
589395ba6030fbc960597579f27137a2	LA_ITS2	0	LA_ITS2	Leaves	ITS2	LA	LA1_ITS2	LA1	Fungi	Ascomycota	Ascomycota_cls_Incertae_sedis	Ascomycota_ord_Incertae_sedis	Ascomycota_fam_Incertae_sedis	Ascomycota_gen_Incertae_sedis
589395ba6030fbc960597579f27137a2	RA_ITSf	0	RA_ITSf	Roots	ITSf	RA	RA1_ITSf	RA1	Fungi	Ascomycota	Ascomycota_cls_Incertae_sedis	Ascomycota_ord_Incertae_sedis	Ascomycota_fam_Incertae_sedis	Ascomycota_gen_Incertae_sedis
589395ba6030fbc960597579f27137a2	LB_ITS2	0	LB_ITS2	Leaves	ITS2	LB	LB1_ITS2	LB1	Fungi	Ascomycota	Ascomycota_cls_Incertae_sedis	Ascomycota_ord_Incertae_sedis	Ascomycota_fam_Incertae_sedis	Ascomycota_gen_Incertae_sedis
589395ba6030fbc960597579f27137a2	RB_ITSf	0	RB_ITSf	Roots	ITSf	RB	RB1_ITSf	RB1	Fungi	Ascomycota	Ascomycota_cls_Incertae_sedis	Ascomycota_ord_Incertae_sedis	Ascomycota_fam_Incertae_sedis	Ascomycota_gen_Incertae_sedis
589395ba6030fbc960597579f27137a2	RA_ITS1	0	RA_ITS1	Roots	ITS1	RA	RA1_ITS1	RA1	Fungi	Ascomycota	Ascomycota_cls_Incertae_sedis	Ascomycota_ord_Incertae_sedis	Ascomycota_fam_Incertae_sedis	Ascomycota_gen_Incertae_sedis
589395ba6030fbc960597579f27137a2	LA_ITSf	0	LA_ITSf	Leaves	ITSf	LA	LA1_ITSf	LA1	Fungi	Ascomycota	Ascomycota_cls_Incertae_sedis	Ascomycota_ord_Incertae_sedis	Ascomycota_fam_Incertae_sedis	Ascomycota_gen_Incertae_sedis
589395ba6030fbc960597579f27137a2	RA_ITS2	0	RA_ITS2	Roots	ITS2	RA	RA1_ITS2	RA1	Fungi	Ascomycota	Ascomycota_cls_Incertae_sedis	Ascomycota_ord_Incertae_sedis	Ascomycota_fam_Incertae_sedis	Ascomycota_gen_Incertae_sedis
589395ba6030fbc960597579f27137a2	LB_ITS1	0	LB_ITS1	Leaves	ITS1	LB	LB1_ITS1	LB1	Fungi	Ascomycota	Ascomycota_cls_Incertae_sedis	Ascomycota_ord_Incertae_sedis	Ascomycota_fam_Incertae_sedis	Ascomycota_gen_Incertae_sedis
5a8eaf9cf7c91aa1b04c125aff914608	LB_ITSf	0	LB_ITSf	Leaves	ITSf	LB	LB1_ITSf	LB1	Fungi	Ascomycota	Sordariomycetes	Amphisphaeriales	Apiosporaceae	Apiospora
5a8eaf9cf7c91aa1b04c125aff914608	LA_ITS2	0	LA_ITS2	Leaves	ITS2	LA	LA1_ITS2	LA1	Fungi	Ascomycota	Sordariomycetes	Amphisphaeriales	Apiosporaceae	Apiospora
5a8eaf9cf7c91aa1b04c125aff914608	LB_ITS2	0	LB_ITS2	Leaves	ITS2	LB	LB1_ITS2	LB1	Fungi	Ascomycota	Sordariomycetes	Amphisphaeriales	Apiosporaceae	Apiospora
5a8eaf9cf7c91aa1b04c125aff914608	RB_ITSf	0	RB_ITSf	Roots	ITSf	RB	RB1_ITSf	RB1	Fungi	Ascomycota	Sordariomycetes	Amphisphaeriales	Apiosporaceae	Apiospora
5a8eaf9cf7c91aa1b04c125aff914608	LA_ITSf	0	LA_ITSf	Leaves	ITSf	LA	LA1_ITSf	LA1	Fungi	Ascomycota	Sordariomycetes	Amphisphaeriales	Apiosporaceae	Apiospora
5a8eaf9cf7c91aa1b04c125aff914608	LA_ITS1	0	LA_ITS1	Leaves	ITS1	LA	LA1_ITS1	LA1	Fungi	Ascomycota	Sordariomycetes	Amphisphaeriales	Apiosporaceae	Apiospora
5a8eaf9cf7c91aa1b04c125aff914608	RA_ITS1	0	RA_ITS1	Roots	ITS1	RA	RA1_ITS1	RA1	Fungi	Ascomycota	Sordariomycetes	Amphisphaeriales	Apiosporaceae	Apiospora
5a8eaf9cf7c91aa1b04c125aff914608	RB_ITS2	0	RB_ITS2	Roots	ITS2	RB	RB1_ITS2	RB1	Fungi	Ascomycota	Sordariomycetes	Amphisphaeriales	Apiosporaceae	Apiospora
5a8eaf9cf7c91aa1b04c125aff914608	RA_ITSf	0	RA_ITSf	Roots	ITSf	RA	RA1_ITSf	RA1	Fungi	Ascomycota	Sordariomycetes	Amphisphaeriales	Apiosporaceae	Apiospora
5a8eaf9cf7c91aa1b04c125aff914608	LB_ITS1	0	LB_ITS1	Leaves	ITS1	LB	LB1_ITS1	LB1	Fungi	Ascomycota	Sordariomycetes	Amphisphaeriales	Apiosporaceae	Apiospora
5a8eaf9cf7c91aa1b04c125aff914608	RA_ITS2	0	RA_ITS2	Roots	ITS2	RA	RA1_ITS2	RA1	Fungi	Ascomycota	Sordariomycetes	Amphisphaeriales	Apiosporaceae	Apiospora
5abf3767dbdfd44fc40d0d03eaa94dc5	LB_ITS2	0	LB_ITS2	Leaves	ITS2	LB	LB1_ITS2	LB1	Fungi	Ascomycota	Dothideomycetes	Cladosporiales	Cladosporiaceae	Cladosporium
5abf3767dbdfd44fc40d0d03eaa94dc5	RB_ITS2	0	RB_ITS2	Roots	ITS2	RB	RB1_ITS2	RB1	Fungi	Ascomycota	Dothideomycetes	Cladosporiales	Cladosporiaceae	Cladosporium
5abf3767dbdfd44fc40d0d03eaa94dc5	LA_ITS2	0	LA_ITS2	Leaves	ITS2	LA	LA1_ITS2	LA1	Fungi	Ascomycota	Dothideomycetes	Cladosporiales	Cladosporiaceae	Cladosporium
5abf3767dbdfd44fc40d0d03eaa94dc5	RA_ITS2	0	RA_ITS2	Roots	ITS2	RA	RA1_ITS2	RA1	Fungi	Ascomycota	Dothideomycetes	Cladosporiales	Cladosporiaceae	Cladosporium
5e4f055ea858844558bacbc108928d6f	LB_ITS2	0	LB_ITS2	Leaves	ITS2	LB	LB1_ITS2	LB1	Fungi	NA	NA	NA	NA	Unassigned
5e4f055ea858844558bacbc108928d6f	LA_ITS2	0	LA_ITS2	Leaves	ITS2	LA	LA1_ITS2	LA1	Fungi	NA	NA	NA	NA	Unassigned
5e4f055ea858844558bacbc108928d6f	RA_ITSf	0	RA_ITSf	Roots	ITSf	RA	RA1_ITSf	RA1	Fungi	NA	NA	NA	NA	Unassigned
5e4f055ea858844558bacbc108928d6f	LA_ITSf	0	LA_ITSf	Leaves	ITSf	LA	LA1_ITSf	LA1	Fungi	NA	NA	NA	NA	Unassigned
5e4f055ea858844558bacbc108928d6f	RB_ITS2	0	RB_ITS2	Roots	ITS2	RB	RB1_ITS2	RB1	Fungi	NA	NA	NA	NA	Unassigned
5e4f055ea858844558bacbc108928d6f	LB_ITSf	0	LB_ITSf	Leaves	ITSf	LB	LB1_ITSf	LB1	Fungi	NA	NA	NA	NA	Unassigned
5e4f055ea858844558bacbc108928d6f	RA_ITS2	0	RA_ITS2	Roots	ITS2	RA	RA1_ITS2	RA1	Fungi	NA	NA	NA	NA	Unassigned
5e4f055ea858844558bacbc108928d6f	RB_ITSf	0	RB_ITSf	Roots	ITSf	RB	RB1_ITSf	RB1	Fungi	NA	NA	NA	NA	Unassigned
5e7a1e5e0319737b4a8a59d12d5d023a	LA_ITSf	0	LA_ITSf	Leaves	ITSf	LA	LA1_ITSf	LA1	Fungi	Ascomycota	Dothideomycetes	Pleosporales	Didymosphaeriaceae	Paraphaeosphaeria
5e7a1e5e0319737b4a8a59d12d5d023a	LA_ITS1	0	LA_ITS1	Leaves	ITS1	LA	LA1_ITS1	LA1	Fungi	Ascomycota	Dothideomycetes	Pleosporales	Didymosphaeriaceae	Paraphaeosphaeria
5e7a1e5e0319737b4a8a59d12d5d023a	LA_ITS2	0	LA_ITS2	Leaves	ITS2	LA	LA1_ITS2	LA1	Fungi	Ascomycota	Dothideomycetes	Pleosporales	Didymosphaeriaceae	Paraphaeosphaeria
5e7a1e5e0319737b4a8a59d12d5d023a	LB_ITS2	0	LB_ITS2	Leaves	ITS2	LB	LB1_ITS2	LB1	Fungi	Ascomycota	Dothideomycetes	Pleosporales	Didymosphaeriaceae	Paraphaeosphaeria
5e7a1e5e0319737b4a8a59d12d5d023a	LB_ITS1	0	LB_ITS1	Leaves	ITS1	LB	LB1_ITS1	LB1	Fungi	Ascomycota	Dothideomycetes	Pleosporales	Didymosphaeriaceae	Paraphaeosphaeria
5e7a1e5e0319737b4a8a59d12d5d023a	LB_ITSf	0	LB_ITSf	Leaves	ITSf	LB	LB1_ITSf	LB1	Fungi	Ascomycota	Dothideomycetes	Pleosporales	Didymosphaeriaceae	Paraphaeosphaeria
60dbe099c096e411f5b799e2f8f9b711	LB_ITS2	0	LB_ITS2	Leaves	ITS2	LB	LB1_ITS2	LB1	Viridiplantae	Anthophyta	Monocotyledonae	Poales	Poaceae	Unassigned
60dbe099c096e411f5b799e2f8f9b711	LA_ITS2	0	LA_ITS2	Leaves	ITS2	LA	LA1_ITS2	LA1	Viridiplantae	Anthophyta	Monocotyledonae	Poales	Poaceae	Unassigned
60dbe099c096e411f5b799e2f8f9b711	RA_ITS1	0	RA_ITS1	Roots	ITS1	RA	RA1_ITS1	RA1	Viridiplantae	Anthophyta	Monocotyledonae	Poales	Poaceae	Unassigned
60dbe099c096e411f5b799e2f8f9b711	RB_ITS1	0	RB_ITS1	Roots	ITS1	RB	RB1_ITS1	RB1	Viridiplantae	Anthophyta	Monocotyledonae	Poales	Poaceae	Unassigned
60dbe099c096e411f5b799e2f8f9b711	LB_ITS1	0	LB_ITS1	Leaves	ITS1	LB	LB1_ITS1	LB1	Viridiplantae	Anthophyta	Monocotyledonae	Poales	Poaceae	Unassigned
60dbe099c096e411f5b799e2f8f9b711	RA_ITSf	0	RA_ITSf	Roots	ITSf	RA	RA1_ITSf	RA1	Viridiplantae	Anthophyta	Monocotyledonae	Poales	Poaceae	Unassigned
60dbe099c096e411f5b799e2f8f9b711	RB_ITSf	0	RB_ITSf	Roots	ITSf	RB	RB1_ITSf	RB1	Viridiplantae	Anthophyta	Monocotyledonae	Poales	Poaceae	Unassigned
60dbe099c096e411f5b799e2f8f9b711	LB_ITSf	0	LB_ITSf	Leaves	ITSf	LB	LB1_ITSf	LB1	Viridiplantae	Anthophyta	Monocotyledonae	Poales	Poaceae	Unassigned
60dbe099c096e411f5b799e2f8f9b711	LA_ITS1	0	LA_ITS1	Leaves	ITS1	LA	LA1_ITS1	LA1	Viridiplantae	Anthophyta	Monocotyledonae	Poales	Poaceae	Unassigned
60dbe099c096e411f5b799e2f8f9b711	LA_ITSf	0	LA_ITSf	Leaves	ITSf	LA	LA1_ITSf	LA1	Viridiplantae	Anthophyta	Monocotyledonae	Poales	Poaceae	Unassigned
60dbe099c096e411f5b799e2f8f9b711	RA_ITS2	0	RA_ITS2	Roots	ITS2	RA	RA1_ITS2	RA1	Viridiplantae	Anthophyta	Monocotyledonae	Poales	Poaceae	Unassigned
614f9716298e0f8e6a3c2e9b77e67305	RA_ITSf	0	RA_ITSf	Roots	ITSf	RA	RA1_ITSf	RA1	Fungi	Ascomycota	Sordariomycetes	Hypocreales	Hypocreaceae	Trichoderma
614f9716298e0f8e6a3c2e9b77e67305	RA_ITS1	0	RA_ITS1	Roots	ITS1	RA	RA1_ITS1	RA1	Fungi	Ascomycota	Sordariomycetes	Hypocreales	Hypocreaceae	Trichoderma
614f9716298e0f8e6a3c2e9b77e67305	LB_ITS2	0	LB_ITS2	Leaves	ITS2	LB	LB1_ITS2	LB1	Fungi	Ascomycota	Sordariomycetes	Hypocreales	Hypocreaceae	Trichoderma
614f9716298e0f8e6a3c2e9b77e67305	LA_ITSf	0	LA_ITSf	Leaves	ITSf	LA	LA1_ITSf	LA1	Fungi	Ascomycota	Sordariomycetes	Hypocreales	Hypocreaceae	Trichoderma
614f9716298e0f8e6a3c2e9b77e67305	LA_ITS1	0	LA_ITS1	Leaves	ITS1	LA	LA1_ITS1	LA1	Fungi	Ascomycota	Sordariomycetes	Hypocreales	Hypocreaceae	Trichoderma
614f9716298e0f8e6a3c2e9b77e67305	LB_ITSf	0	LB_ITSf	Leaves	ITSf	LB	LB1_ITSf	LB1	Fungi	Ascomycota	Sordariomycetes	Hypocreales	Hypocreaceae	Trichoderma
614f9716298e0f8e6a3c2e9b77e67305	LB_ITS1	0	LB_ITS1	Leaves	ITS1	LB	LB1_ITS1	LB1	Fungi	Ascomycota	Sordariomycetes	Hypocreales	Hypocreaceae	Trichoderma
614f9716298e0f8e6a3c2e9b77e67305	RA_ITS2	0	RA_ITS2	Roots	ITS2	RA	RA1_ITS2	RA1	Fungi	Ascomycota	Sordariomycetes	Hypocreales	Hypocreaceae	Trichoderma
614f9716298e0f8e6a3c2e9b77e67305	LA_ITS2	0	LA_ITS2	Leaves	ITS2	LA	LA1_ITS2	LA1	Fungi	Ascomycota	Sordariomycetes	Hypocreales	Hypocreaceae	Trichoderma
627847cb0a0d0b3ea1fd9b43597205e2	RB_ITS2	0	RB_ITS2	Roots	ITS2	RB	RB1_ITS2	RB1	Fungi	Basidiomycota	Tremellomycetes	Tremellales	Cryptococcaceae	Cryptococcus
627847cb0a0d0b3ea1fd9b43597205e2	LB_ITS2	0	LB_ITS2	Leaves	ITS2	LB	LB1_ITS2	LB1	Fungi	Basidiomycota	Tremellomycetes	Tremellales	Cryptococcaceae	Cryptococcus
627847cb0a0d0b3ea1fd9b43597205e2	RA_ITSf	0	RA_ITSf	Roots	ITSf	RA	RA1_ITSf	RA1	Fungi	Basidiomycota	Tremellomycetes	Tremellales	Cryptococcaceae	Cryptococcus
627847cb0a0d0b3ea1fd9b43597205e2	LB_ITSf	0	LB_ITSf	Leaves	ITSf	LB	LB1_ITSf	LB1	Fungi	Basidiomycota	Tremellomycetes	Tremellales	Cryptococcaceae	Cryptococcus
627847cb0a0d0b3ea1fd9b43597205e2	LA_ITS1	0	LA_ITS1	Leaves	ITS1	LA	LA1_ITS1	LA1	Fungi	Basidiomycota	Tremellomycetes	Tremellales	Cryptococcaceae	Cryptococcus
627847cb0a0d0b3ea1fd9b43597205e2	LA_ITSf	0	LA_ITSf	Leaves	ITSf	LA	LA1_ITSf	LA1	Fungi	Basidiomycota	Tremellomycetes	Tremellales	Cryptococcaceae	Cryptococcus
627847cb0a0d0b3ea1fd9b43597205e2	RB_ITSf	0	RB_ITSf	Roots	ITSf	RB	RB1_ITSf	RB1	Fungi	Basidiomycota	Tremellomycetes	Tremellales	Cryptococcaceae	Cryptococcus
627847cb0a0d0b3ea1fd9b43597205e2	RA_ITS2	0	RA_ITS2	Roots	ITS2	RA	RA1_ITS2	RA1	Fungi	Basidiomycota	Tremellomycetes	Tremellales	Cryptococcaceae	Cryptococcus
627847cb0a0d0b3ea1fd9b43597205e2	RA_ITS1	0	RA_ITS1	Roots	ITS1	RA	RA1_ITS1	RA1	Fungi	Basidiomycota	Tremellomycetes	Tremellales	Cryptococcaceae	Cryptococcus
627847cb0a0d0b3ea1fd9b43597205e2	LB_ITS1	0	LB_ITS1	Leaves	ITS1	LB	LB1_ITS1	LB1	Fungi	Basidiomycota	Tremellomycetes	Tremellales	Cryptococcaceae	Cryptococcus
627847cb0a0d0b3ea1fd9b43597205e2	LA_ITS2	0	LA_ITS2	Leaves	ITS2	LA	LA1_ITS2	LA1	Fungi	Basidiomycota	Tremellomycetes	Tremellales	Cryptococcaceae	Cryptococcus
63981fc76e2b151054bf94c570ea37ce	LB_ITS2	0	LB_ITS2	Leaves	ITS2	LB	LB1_ITS2	LB1	Fungi	Ascomycota	Dothideomycetes	Dothideales	Saccotheciaceae	Selenophoma
63981fc76e2b151054bf94c570ea37ce	RA_ITS1	0	RA_ITS1	Roots	ITS1	RA	RA1_ITS1	RA1	Fungi	Ascomycota	Dothideomycetes	Dothideales	Saccotheciaceae	Selenophoma
63981fc76e2b151054bf94c570ea37ce	LB_ITSf	0	LB_ITSf	Leaves	ITSf	LB	LB1_ITSf	LB1	Fungi	Ascomycota	Dothideomycetes	Dothideales	Saccotheciaceae	Selenophoma
63981fc76e2b151054bf94c570ea37ce	RB_ITS1	0	RB_ITS1	Roots	ITS1	RB	RB1_ITS1	RB1	Fungi	Ascomycota	Dothideomycetes	Dothideales	Saccotheciaceae	Selenophoma
63981fc76e2b151054bf94c570ea37ce	LA_ITSf	0	LA_ITSf	Leaves	ITSf	LA	LA1_ITSf	LA1	Fungi	Ascomycota	Dothideomycetes	Dothideales	Saccotheciaceae	Selenophoma
63981fc76e2b151054bf94c570ea37ce	RA_ITSf	0	RA_ITSf	Roots	ITSf	RA	RA1_ITSf	RA1	Fungi	Ascomycota	Dothideomycetes	Dothideales	Saccotheciaceae	Selenophoma
63981fc76e2b151054bf94c570ea37ce	RA_ITS2	0	RA_ITS2	Roots	ITS2	RA	RA1_ITS2	RA1	Fungi	Ascomycota	Dothideomycetes	Dothideales	Saccotheciaceae	Selenophoma
63981fc76e2b151054bf94c570ea37ce	LA_ITS2	0	LA_ITS2	Leaves	ITS2	LA	LA1_ITS2	LA1	Fungi	Ascomycota	Dothideomycetes	Dothideales	Saccotheciaceae	Selenophoma
63981fc76e2b151054bf94c570ea37ce	RB_ITSf	0	RB_ITSf	Roots	ITSf	RB	RB1_ITSf	RB1	Fungi	Ascomycota	Dothideomycetes	Dothideales	Saccotheciaceae	Selenophoma
63981fc76e2b151054bf94c570ea37ce	LB_ITS1	0	LB_ITS1	Leaves	ITS1	LB	LB1_ITS1	LB1	Fungi	Ascomycota	Dothideomycetes	Dothideales	Saccotheciaceae	Selenophoma
63981fc76e2b151054bf94c570ea37ce	RB_ITS2	0	RB_ITS2	Roots	ITS2	RB	RB1_ITS2	RB1	Fungi	Ascomycota	Dothideomycetes	Dothideales	Saccotheciaceae	Selenophoma
64876a51139e6ddd3d0f8dc0fcadcec0	RA_ITS2	0	RA_ITS2	Roots	ITS2	RA	RA1_ITS2	RA1	Stramenopila	Oomycota	Oomycetes	Pythiales	Pythiaceae	Globisporangium
64876a51139e6ddd3d0f8dc0fcadcec0	LA_ITSf	0	LA_ITSf	Leaves	ITSf	LA	LA1_ITSf	LA1	Stramenopila	Oomycota	Oomycetes	Pythiales	Pythiaceae	Globisporangium
64876a51139e6ddd3d0f8dc0fcadcec0	LA_ITS2	0	LA_ITS2	Leaves	ITS2	LA	LA1_ITS2	LA1	Stramenopila	Oomycota	Oomycetes	Pythiales	Pythiaceae	Globisporangium
64876a51139e6ddd3d0f8dc0fcadcec0	RA_ITS1	0	RA_ITS1	Roots	ITS1	RA	RA1_ITS1	RA1	Stramenopila	Oomycota	Oomycetes	Pythiales	Pythiaceae	Globisporangium
64876a51139e6ddd3d0f8dc0fcadcec0	LB_ITS2	0	LB_ITS2	Leaves	ITS2	LB	LB1_ITS2	LB1	Stramenopila	Oomycota	Oomycetes	Pythiales	Pythiaceae	Globisporangium
64876a51139e6ddd3d0f8dc0fcadcec0	LB_ITSf	0	LB_ITSf	Leaves	ITSf	LB	LB1_ITSf	LB1	Stramenopila	Oomycota	Oomycetes	Pythiales	Pythiaceae	Globisporangium
64876a51139e6ddd3d0f8dc0fcadcec0	LB_ITS1	0	LB_ITS1	Leaves	ITS1	LB	LB1_ITS1	LB1	Stramenopila	Oomycota	Oomycetes	Pythiales	Pythiaceae	Globisporangium
64876a51139e6ddd3d0f8dc0fcadcec0	RB_ITS2	0	RB_ITS2	Roots	ITS2	RB	RB1_ITS2	RB1	Stramenopila	Oomycota	Oomycetes	Pythiales	Pythiaceae	Globisporangium
64876a51139e6ddd3d0f8dc0fcadcec0	LA_ITS1	0	LA_ITS1	Leaves	ITS1	LA	LA1_ITS1	LA1	Stramenopila	Oomycota	Oomycetes	Pythiales	Pythiaceae	Globisporangium
64876a51139e6ddd3d0f8dc0fcadcec0	RB_ITSf	0	RB_ITSf	Roots	ITSf	RB	RB1_ITSf	RB1	Stramenopila	Oomycota	Oomycetes	Pythiales	Pythiaceae	Globisporangium
64876a51139e6ddd3d0f8dc0fcadcec0	RB_ITS1	0	RB_ITS1	Roots	ITS1	RB	RB1_ITS1	RB1	Stramenopila	Oomycota	Oomycetes	Pythiales	Pythiaceae	Globisporangium
69859a2a2fed3c0fbd19931f36193b51	LA_ITSf	0	LA_ITSf	Leaves	ITSf	LA	LA1_ITSf	LA1	Fungi	Ascomycota	Leotiomycetes	Helotiales	Hyaloscyphaceae	Hyaloscyphaceae_gen_Incertae_sedis
69859a2a2fed3c0fbd19931f36193b51	LB_ITS2	0	LB_ITS2	Leaves	ITS2	LB	LB1_ITS2	LB1	Fungi	Ascomycota	Leotiomycetes	Helotiales	Hyaloscyphaceae	Hyaloscyphaceae_gen_Incertae_sedis
69859a2a2fed3c0fbd19931f36193b51	LB_ITSf	0	LB_ITSf	Leaves	ITSf	LB	LB1_ITSf	LB1	Fungi	Ascomycota	Leotiomycetes	Helotiales	Hyaloscyphaceae	Hyaloscyphaceae_gen_Incertae_sedis
69859a2a2fed3c0fbd19931f36193b51	LA_ITS1	0	LA_ITS1	Leaves	ITS1	LA	LA1_ITS1	LA1	Fungi	Ascomycota	Leotiomycetes	Helotiales	Hyaloscyphaceae	Hyaloscyphaceae_gen_Incertae_sedis
69859a2a2fed3c0fbd19931f36193b51	RA_ITS1	0	RA_ITS1	Roots	ITS1	RA	RA1_ITS1	RA1	Fungi	Ascomycota	Leotiomycetes	Helotiales	Hyaloscyphaceae	Hyaloscyphaceae_gen_Incertae_sedis
69859a2a2fed3c0fbd19931f36193b51	RA_ITSf	0	RA_ITSf	Roots	ITSf	RA	RA1_ITSf	RA1	Fungi	Ascomycota	Leotiomycetes	Helotiales	Hyaloscyphaceae	Hyaloscyphaceae_gen_Incertae_sedis
69859a2a2fed3c0fbd19931f36193b51	LB_ITS1	0	LB_ITS1	Leaves	ITS1	LB	LB1_ITS1	LB1	Fungi	Ascomycota	Leotiomycetes	Helotiales	Hyaloscyphaceae	Hyaloscyphaceae_gen_Incertae_sedis
69859a2a2fed3c0fbd19931f36193b51	LA_ITS2	0	LA_ITS2	Leaves	ITS2	LA	LA1_ITS2	LA1	Fungi	Ascomycota	Leotiomycetes	Helotiales	Hyaloscyphaceae	Hyaloscyphaceae_gen_Incertae_sedis
69859a2a2fed3c0fbd19931f36193b51	RB_ITS2	0	RB_ITS2	Roots	ITS2	RB	RB1_ITS2	RB1	Fungi	Ascomycota	Leotiomycetes	Helotiales	Hyaloscyphaceae	Hyaloscyphaceae_gen_Incertae_sedis
69859a2a2fed3c0fbd19931f36193b51	RB_ITSf	0	RB_ITSf	Roots	ITSf	RB	RB1_ITSf	RB1	Fungi	Ascomycota	Leotiomycetes	Helotiales	Hyaloscyphaceae	Hyaloscyphaceae_gen_Incertae_sedis
69859a2a2fed3c0fbd19931f36193b51	RA_ITS2	0	RA_ITS2	Roots	ITS2	RA	RA1_ITS2	RA1	Fungi	Ascomycota	Leotiomycetes	Helotiales	Hyaloscyphaceae	Hyaloscyphaceae_gen_Incertae_sedis
6a017a983b756a855b43d313ce847baa	LA_ITSf	0	LA_ITSf	Leaves	ITSf	LA	LA1_ITSf	LA1	Fungi	Ascomycota	Dothideomycetes	Pleosporales	Phaeosphaeriaceae	Septoriella
6a017a983b756a855b43d313ce847baa	LB_ITS2	0	LB_ITS2	Leaves	ITS2	LB	LB1_ITS2	LB1	Fungi	Ascomycota	Dothideomycetes	Pleosporales	Phaeosphaeriaceae	Septoriella
6a017a983b756a855b43d313ce847baa	RB_ITS2	0	RB_ITS2	Roots	ITS2	RB	RB1_ITS2	RB1	Fungi	Ascomycota	Dothideomycetes	Pleosporales	Phaeosphaeriaceae	Septoriella
6a017a983b756a855b43d313ce847baa	RA_ITSf	0	RA_ITSf	Roots	ITSf	RA	RA1_ITSf	RA1	Fungi	Ascomycota	Dothideomycetes	Pleosporales	Phaeosphaeriaceae	Septoriella
6a017a983b756a855b43d313ce847baa	LA_ITS1	0	LA_ITS1	Leaves	ITS1	LA	LA1_ITS1	LA1	Fungi	Ascomycota	Dothideomycetes	Pleosporales	Phaeosphaeriaceae	Septoriella
6a017a983b756a855b43d313ce847baa	RA_ITS1	0	RA_ITS1	Roots	ITS1	RA	RA1_ITS1	RA1	Fungi	Ascomycota	Dothideomycetes	Pleosporales	Phaeosphaeriaceae	Septoriella
6a017a983b756a855b43d313ce847baa	RB_ITSf	0	RB_ITSf	Roots	ITSf	RB	RB1_ITSf	RB1	Fungi	Ascomycota	Dothideomycetes	Pleosporales	Phaeosphaeriaceae	Septoriella
6a017a983b756a855b43d313ce847baa	RB_ITS1	0	RB_ITS1	Roots	ITS1	RB	RB1_ITS1	RB1	Fungi	Ascomycota	Dothideomycetes	Pleosporales	Phaeosphaeriaceae	Septoriella
6a017a983b756a855b43d313ce847baa	LB_ITSf	0	LB_ITSf	Leaves	ITSf	LB	LB1_ITSf	LB1	Fungi	Ascomycota	Dothideomycetes	Pleosporales	Phaeosphaeriaceae	Septoriella
6a017a983b756a855b43d313ce847baa	LB_ITS1	0	LB_ITS1	Leaves	ITS1	LB	LB1_ITS1	LB1	Fungi	Ascomycota	Dothideomycetes	Pleosporales	Phaeosphaeriaceae	Septoriella
6a017a983b756a855b43d313ce847baa	RA_ITS2	0	RA_ITS2	Roots	ITS2	RA	RA1_ITS2	RA1	Fungi	Ascomycota	Dothideomycetes	Pleosporales	Phaeosphaeriaceae	Septoriella
6e5ff8ee807626e1a812f40b22a80418	LB_ITS2	0	LB_ITS2	Leaves	ITS2	LB	LB1_ITS2	LB1	Viridiplantae	Anthophyta	Eudicotyledonae	Solanales	NA	Unassigned
6e5ff8ee807626e1a812f40b22a80418	RA_ITS1	0	RA_ITS1	Roots	ITS1	RA	RA1_ITS1	RA1	Viridiplantae	Anthophyta	Eudicotyledonae	Solanales	NA	Unassigned
6e5ff8ee807626e1a812f40b22a80418	LA_ITSf	0	LA_ITSf	Leaves	ITSf	LA	LA1_ITSf	LA1	Viridiplantae	Anthophyta	Eudicotyledonae	Solanales	NA	Unassigned
6e5ff8ee807626e1a812f40b22a80418	RA_ITSf	0	RA_ITSf	Roots	ITSf	RA	RA1_ITSf	RA1	Viridiplantae	Anthophyta	Eudicotyledonae	Solanales	NA	Unassigned
6e5ff8ee807626e1a812f40b22a80418	LB_ITSf	0	LB_ITSf	Leaves	ITSf	LB	LB1_ITSf	LB1	Viridiplantae	Anthophyta	Eudicotyledonae	Solanales	NA	Unassigned
6e5ff8ee807626e1a812f40b22a80418	LA_ITS2	0	LA_ITS2	Leaves	ITS2	LA	LA1_ITS2	LA1	Viridiplantae	Anthophyta	Eudicotyledonae	Solanales	NA	Unassigned
6e5ff8ee807626e1a812f40b22a80418	RB_ITS2	0	RB_ITS2	Roots	ITS2	RB	RB1_ITS2	RB1	Viridiplantae	Anthophyta	Eudicotyledonae	Solanales	NA	Unassigned
6e5ff8ee807626e1a812f40b22a80418	RB_ITSf	0	RB_ITSf	Roots	ITSf	RB	RB1_ITSf	RB1	Viridiplantae	Anthophyta	Eudicotyledonae	Solanales	NA	Unassigned
6e5ff8ee807626e1a812f40b22a80418	LB_ITS1	0	LB_ITS1	Leaves	ITS1	LB	LB1_ITS1	LB1	Viridiplantae	Anthophyta	Eudicotyledonae	Solanales	NA	Unassigned
6e5ff8ee807626e1a812f40b22a80418	RB_ITS1	0	RB_ITS1	Roots	ITS1	RB	RB1_ITS1	RB1	Viridiplantae	Anthophyta	Eudicotyledonae	Solanales	NA	Unassigned
6e5ff8ee807626e1a812f40b22a80418	RA_ITS2	0	RA_ITS2	Roots	ITS2	RA	RA1_ITS2	RA1	Viridiplantae	Anthophyta	Eudicotyledonae	Solanales	NA	Unassigned
6f1dd1c6c827b2fe50317ed6f75073cc	LB_ITSf	0	LB_ITSf	Leaves	ITSf	LB	LB1_ITSf	LB1	Fungi	Basidiomycota	Agaricomycetes	Cantharellales	Ceratobasidiaceae	Ceratobasidiaceae_gen_Incertae_sedis
6f1dd1c6c827b2fe50317ed6f75073cc	LB_ITS2	0	LB_ITS2	Leaves	ITS2	LB	LB1_ITS2	LB1	Fungi	Basidiomycota	Agaricomycetes	Cantharellales	Ceratobasidiaceae	Ceratobasidiaceae_gen_Incertae_sedis
6f1dd1c6c827b2fe50317ed6f75073cc	LA_ITS1	0	LA_ITS1	Leaves	ITS1	LA	LA1_ITS1	LA1	Fungi	Basidiomycota	Agaricomycetes	Cantharellales	Ceratobasidiaceae	Ceratobasidiaceae_gen_Incertae_sedis
6f1dd1c6c827b2fe50317ed6f75073cc	LA_ITSf	0	LA_ITSf	Leaves	ITSf	LA	LA1_ITSf	LA1	Fungi	Basidiomycota	Agaricomycetes	Cantharellales	Ceratobasidiaceae	Ceratobasidiaceae_gen_Incertae_sedis
6f1dd1c6c827b2fe50317ed6f75073cc	LA_ITS2	0	LA_ITS2	Leaves	ITS2	LA	LA1_ITS2	LA1	Fungi	Basidiomycota	Agaricomycetes	Cantharellales	Ceratobasidiaceae	Ceratobasidiaceae_gen_Incertae_sedis
6f1dd1c6c827b2fe50317ed6f75073cc	LB_ITS1	0	LB_ITS1	Leaves	ITS1	LB	LB1_ITS1	LB1	Fungi	Basidiomycota	Agaricomycetes	Cantharellales	Ceratobasidiaceae	Ceratobasidiaceae_gen_Incertae_sedis
714a4462ff9dbc9a8d01e440aec9c860	LA_ITSf	0	LA_ITSf	Leaves	ITSf	LA	LA1_ITSf	LA1	Fungi	Ascomycota	Sordariomycetes	Sordariales	NA	Unassigned
714a4462ff9dbc9a8d01e440aec9c860	RA_ITSf	0	RA_ITSf	Roots	ITSf	RA	RA1_ITSf	RA1	Fungi	Ascomycota	Sordariomycetes	Sordariales	NA	Unassigned
714a4462ff9dbc9a8d01e440aec9c860	LA_ITS2	0	LA_ITS2	Leaves	ITS2	LA	LA1_ITS2	LA1	Fungi	Ascomycota	Sordariomycetes	Sordariales	NA	Unassigned
714a4462ff9dbc9a8d01e440aec9c860	RB_ITS2	0	RB_ITS2	Roots	ITS2	RB	RB1_ITS2	RB1	Fungi	Ascomycota	Sordariomycetes	Sordariales	NA	Unassigned
714a4462ff9dbc9a8d01e440aec9c860	LB_ITSf	0	LB_ITSf	Leaves	ITSf	LB	LB1_ITSf	LB1	Fungi	Ascomycota	Sordariomycetes	Sordariales	NA	Unassigned
714a4462ff9dbc9a8d01e440aec9c860	LB_ITS2	0	LB_ITS2	Leaves	ITS2	LB	LB1_ITS2	LB1	Fungi	Ascomycota	Sordariomycetes	Sordariales	NA	Unassigned
714a4462ff9dbc9a8d01e440aec9c860	RB_ITS1	0	RB_ITS1	Roots	ITS1	RB	RB1_ITS1	RB1	Fungi	Ascomycota	Sordariomycetes	Sordariales	NA	Unassigned
714a4462ff9dbc9a8d01e440aec9c860	RB_ITSf	0	RB_ITSf	Roots	ITSf	RB	RB1_ITSf	RB1	Fungi	Ascomycota	Sordariomycetes	Sordariales	NA	Unassigned
714a4462ff9dbc9a8d01e440aec9c860	LA_ITS1	0	LA_ITS1	Leaves	ITS1	LA	LA1_ITS1	LA1	Fungi	Ascomycota	Sordariomycetes	Sordariales	NA	Unassigned
714a4462ff9dbc9a8d01e440aec9c860	RA_ITS2	0	RA_ITS2	Roots	ITS2	RA	RA1_ITS2	RA1	Fungi	Ascomycota	Sordariomycetes	Sordariales	NA	Unassigned
71be7e6215588dbb91b229946cbf0402	RB_ITS2	0	RB_ITS2	Roots	ITS2	RB	RB1_ITS2	RB1	Fungi	Basidiomycota	Tremellomycetes	Cystofilobasidiales	Mrakiaceae	Itersonilia
71f637566ebaf91168cc464b22f1cf3a	LB_ITS2	0	LB_ITS2	Leaves	ITS2	LB	LB1_ITS2	LB1	Fungi	Basidiomycota	Tremellomycetes	Tremellales	Trimorphomycetaceae	Saitozyma
71f637566ebaf91168cc464b22f1cf3a	RA_ITSf	0	RA_ITSf	Roots	ITSf	RA	RA1_ITSf	RA1	Fungi	Basidiomycota	Tremellomycetes	Tremellales	Trimorphomycetaceae	Saitozyma
71f637566ebaf91168cc464b22f1cf3a	RA_ITS1	0	RA_ITS1	Roots	ITS1	RA	RA1_ITS1	RA1	Fungi	Basidiomycota	Tremellomycetes	Tremellales	Trimorphomycetaceae	Saitozyma
71f637566ebaf91168cc464b22f1cf3a	LA_ITSf	0	LA_ITSf	Leaves	ITSf	LA	LA1_ITSf	LA1	Fungi	Basidiomycota	Tremellomycetes	Tremellales	Trimorphomycetaceae	Saitozyma
71f637566ebaf91168cc464b22f1cf3a	LA_ITS1	0	LA_ITS1	Leaves	ITS1	LA	LA1_ITS1	LA1	Fungi	Basidiomycota	Tremellomycetes	Tremellales	Trimorphomycetaceae	Saitozyma
71f637566ebaf91168cc464b22f1cf3a	LB_ITSf	0	LB_ITSf	Leaves	ITSf	LB	LB1_ITSf	LB1	Fungi	Basidiomycota	Tremellomycetes	Tremellales	Trimorphomycetaceae	Saitozyma
71f637566ebaf91168cc464b22f1cf3a	RB_ITSf	0	RB_ITSf	Roots	ITSf	RB	RB1_ITSf	RB1	Fungi	Basidiomycota	Tremellomycetes	Tremellales	Trimorphomycetaceae	Saitozyma
71f637566ebaf91168cc464b22f1cf3a	LB_ITS1	0	LB_ITS1	Leaves	ITS1	LB	LB1_ITS1	LB1	Fungi	Basidiomycota	Tremellomycetes	Tremellales	Trimorphomycetaceae	Saitozyma
71f637566ebaf91168cc464b22f1cf3a	LA_ITS2	0	LA_ITS2	Leaves	ITS2	LA	LA1_ITS2	LA1	Fungi	Basidiomycota	Tremellomycetes	Tremellales	Trimorphomycetaceae	Saitozyma
71f637566ebaf91168cc464b22f1cf3a	RA_ITS2	0	RA_ITS2	Roots	ITS2	RA	RA1_ITS2	RA1	Fungi	Basidiomycota	Tremellomycetes	Tremellales	Trimorphomycetaceae	Saitozyma
71f637566ebaf91168cc464b22f1cf3a	RB_ITS1	0	RB_ITS1	Roots	ITS1	RB	RB1_ITS1	RB1	Fungi	Basidiomycota	Tremellomycetes	Tremellales	Trimorphomycetaceae	Saitozyma
7312f10cf5ca8dee372b234e93f59be0	LB_ITS2	0	LB_ITS2	Leaves	ITS2	LB	LB1_ITS2	LB1	Fungi	Ascomycota	Pezizomycetes	Pezizales	Pezizaceae	Peziza
7312f10cf5ca8dee372b234e93f59be0	LA_ITSf	0	LA_ITSf	Leaves	ITSf	LA	LA1_ITSf	LA1	Fungi	Ascomycota	Pezizomycetes	Pezizales	Pezizaceae	Peziza
7312f10cf5ca8dee372b234e93f59be0	LA_ITS1	0	LA_ITS1	Leaves	ITS1	LA	LA1_ITS1	LA1	Fungi	Ascomycota	Pezizomycetes	Pezizales	Pezizaceae	Peziza
7312f10cf5ca8dee372b234e93f59be0	LA_ITS2	0	LA_ITS2	Leaves	ITS2	LA	LA1_ITS2	LA1	Fungi	Ascomycota	Pezizomycetes	Pezizales	Pezizaceae	Peziza
7312f10cf5ca8dee372b234e93f59be0	RA_ITSf	0	RA_ITSf	Roots	ITSf	RA	RA1_ITSf	RA1	Fungi	Ascomycota	Pezizomycetes	Pezizales	Pezizaceae	Peziza
7312f10cf5ca8dee372b234e93f59be0	LB_ITS1	0	LB_ITS1	Leaves	ITS1	LB	LB1_ITS1	LB1	Fungi	Ascomycota	Pezizomycetes	Pezizales	Pezizaceae	Peziza
7312f10cf5ca8dee372b234e93f59be0	LB_ITSf	0	LB_ITSf	Leaves	ITSf	LB	LB1_ITSf	LB1	Fungi	Ascomycota	Pezizomycetes	Pezizales	Pezizaceae	Peziza
7312f10cf5ca8dee372b234e93f59be0	RA_ITS1	0	RA_ITS1	Roots	ITS1	RA	RA1_ITS1	RA1	Fungi	Ascomycota	Pezizomycetes	Pezizales	Pezizaceae	Peziza
7312f10cf5ca8dee372b234e93f59be0	RA_ITS2	0	RA_ITS2	Roots	ITS2	RA	RA1_ITS2	RA1	Fungi	Ascomycota	Pezizomycetes	Pezizales	Pezizaceae	Peziza
73f8ed65aa5cae9060d77236cf5bba73	LA_ITS1	0	LA_ITS1	Leaves	ITS1	LA	LA1_ITS1	LA1	Fungi	Basidiomycota	Microbotryomycetes	Leucosporidiales	Leucosporidiaceae	Leucosporidium
73f8ed65aa5cae9060d77236cf5bba73	RA_ITS2	0	RA_ITS2	Roots	ITS2	RA	RA1_ITS2	RA1	Fungi	Basidiomycota	Microbotryomycetes	Leucosporidiales	Leucosporidiaceae	Leucosporidium
73f8ed65aa5cae9060d77236cf5bba73	LB_ITSf	0	LB_ITSf	Leaves	ITSf	LB	LB1_ITSf	LB1	Fungi	Basidiomycota	Microbotryomycetes	Leucosporidiales	Leucosporidiaceae	Leucosporidium
73f8ed65aa5cae9060d77236cf5bba73	RB_ITS2	0	RB_ITS2	Roots	ITS2	RB	RB1_ITS2	RB1	Fungi	Basidiomycota	Microbotryomycetes	Leucosporidiales	Leucosporidiaceae	Leucosporidium
73f8ed65aa5cae9060d77236cf5bba73	RB_ITS1	0	RB_ITS1	Roots	ITS1	RB	RB1_ITS1	RB1	Fungi	Basidiomycota	Microbotryomycetes	Leucosporidiales	Leucosporidiaceae	Leucosporidium
73f8ed65aa5cae9060d77236cf5bba73	LB_ITS2	0	LB_ITS2	Leaves	ITS2	LB	LB1_ITS2	LB1	Fungi	Basidiomycota	Microbotryomycetes	Leucosporidiales	Leucosporidiaceae	Leucosporidium
7c3756a41ea149c9b5da021e2542e464	LA_ITS2	0	LA_ITS2	Leaves	ITS2	LA	LA1_ITS2	LA1	Fungi	Ascomycota	Sordariomycetes	Hypocreales	Bionectriaceae	Acremonium
7c3756a41ea149c9b5da021e2542e464	RA_ITSf	0	RA_ITSf	Roots	ITSf	RA	RA1_ITSf	RA1	Fungi	Ascomycota	Sordariomycetes	Hypocreales	Bionectriaceae	Acremonium
7c3756a41ea149c9b5da021e2542e464	LA_ITS1	0	LA_ITS1	Leaves	ITS1	LA	LA1_ITS1	LA1	Fungi	Ascomycota	Sordariomycetes	Hypocreales	Bionectriaceae	Acremonium
7c3756a41ea149c9b5da021e2542e464	RB_ITS2	0	RB_ITS2	Roots	ITS2	RB	RB1_ITS2	RB1	Fungi	Ascomycota	Sordariomycetes	Hypocreales	Bionectriaceae	Acremonium
7c3756a41ea149c9b5da021e2542e464	RB_ITSf	0	RB_ITSf	Roots	ITSf	RB	RB1_ITSf	RB1	Fungi	Ascomycota	Sordariomycetes	Hypocreales	Bionectriaceae	Acremonium
7c3756a41ea149c9b5da021e2542e464	LB_ITS2	0	LB_ITS2	Leaves	ITS2	LB	LB1_ITS2	LB1	Fungi	Ascomycota	Sordariomycetes	Hypocreales	Bionectriaceae	Acremonium
7c3756a41ea149c9b5da021e2542e464	LB_ITS1	0	LB_ITS1	Leaves	ITS1	LB	LB1_ITS1	LB1	Fungi	Ascomycota	Sordariomycetes	Hypocreales	Bionectriaceae	Acremonium
7c3756a41ea149c9b5da021e2542e464	LA_ITSf	0	LA_ITSf	Leaves	ITSf	LA	LA1_ITSf	LA1	Fungi	Ascomycota	Sordariomycetes	Hypocreales	Bionectriaceae	Acremonium
7c3756a41ea149c9b5da021e2542e464	RA_ITS1	0	RA_ITS1	Roots	ITS1	RA	RA1_ITS1	RA1	Fungi	Ascomycota	Sordariomycetes	Hypocreales	Bionectriaceae	Acremonium
7c3756a41ea149c9b5da021e2542e464	LB_ITSf	0	LB_ITSf	Leaves	ITSf	LB	LB1_ITSf	LB1	Fungi	Ascomycota	Sordariomycetes	Hypocreales	Bionectriaceae	Acremonium
7c3756a41ea149c9b5da021e2542e464	RA_ITS2	0	RA_ITS2	Roots	ITS2	RA	RA1_ITS2	RA1	Fungi	Ascomycota	Sordariomycetes	Hypocreales	Bionectriaceae	Acremonium
7dfb31d8b2a1ecb8b8fc6191190b3d80	RB_ITS2	0	RB_ITS2	Roots	ITS2	RB	RB1_ITS2	RB1	Fungi	Mortierellomycota	Mortierellomycetes	Mortierellales	Mortierellaceae	Linnemannia
7dfb31d8b2a1ecb8b8fc6191190b3d80	LB_ITSf	0	LB_ITSf	Leaves	ITSf	LB	LB1_ITSf	LB1	Fungi	Mortierellomycota	Mortierellomycetes	Mortierellales	Mortierellaceae	Linnemannia
7dfb31d8b2a1ecb8b8fc6191190b3d80	LB_ITS2	0	LB_ITS2	Leaves	ITS2	LB	LB1_ITS2	LB1	Fungi	Mortierellomycota	Mortierellomycetes	Mortierellales	Mortierellaceae	Linnemannia
7dfb31d8b2a1ecb8b8fc6191190b3d80	LA_ITS1	0	LA_ITS1	Leaves	ITS1	LA	LA1_ITS1	LA1	Fungi	Mortierellomycota	Mortierellomycetes	Mortierellales	Mortierellaceae	Linnemannia
7dfb31d8b2a1ecb8b8fc6191190b3d80	RB_ITS1	0	RB_ITS1	Roots	ITS1	RB	RB1_ITS1	RB1	Fungi	Mortierellomycota	Mortierellomycetes	Mortierellales	Mortierellaceae	Linnemannia
7dfb31d8b2a1ecb8b8fc6191190b3d80	RB_ITSf	0	RB_ITSf	Roots	ITSf	RB	RB1_ITSf	RB1	Fungi	Mortierellomycota	Mortierellomycetes	Mortierellales	Mortierellaceae	Linnemannia
7dfb31d8b2a1ecb8b8fc6191190b3d80	RA_ITS1	0	RA_ITS1	Roots	ITS1	RA	RA1_ITS1	RA1	Fungi	Mortierellomycota	Mortierellomycetes	Mortierellales	Mortierellaceae	Linnemannia
7dfb31d8b2a1ecb8b8fc6191190b3d80	LB_ITS1	0	LB_ITS1	Leaves	ITS1	LB	LB1_ITS1	LB1	Fungi	Mortierellomycota	Mortierellomycetes	Mortierellales	Mortierellaceae	Linnemannia
7dfb31d8b2a1ecb8b8fc6191190b3d80	LA_ITSf	0	LA_ITSf	Leaves	ITSf	LA	LA1_ITSf	LA1	Fungi	Mortierellomycota	Mortierellomycetes	Mortierellales	Mortierellaceae	Linnemannia
7dfb31d8b2a1ecb8b8fc6191190b3d80	RA_ITS2	0	RA_ITS2	Roots	ITS2	RA	RA1_ITS2	RA1	Fungi	Mortierellomycota	Mortierellomycetes	Mortierellales	Mortierellaceae	Linnemannia
7dfb31d8b2a1ecb8b8fc6191190b3d80	LA_ITS2	0	LA_ITS2	Leaves	ITS2	LA	LA1_ITS2	LA1	Fungi	Mortierellomycota	Mortierellomycetes	Mortierellales	Mortierellaceae	Linnemannia
7f29b9f9907e78aec27ff101d9b9333f	RB_ITS2	0	RB_ITS2	Roots	ITS2	RB	RB1_ITS2	RB1	Fungi	Ascomycota	Leotiomycetes	Helotiales	Helotiales_fam_Incertae_sedis	Unassigned
7f29b9f9907e78aec27ff101d9b9333f	LB_ITS2	0	LB_ITS2	Leaves	ITS2	LB	LB1_ITS2	LB1	Fungi	Ascomycota	Leotiomycetes	Helotiales	Helotiales_fam_Incertae_sedis	Unassigned
7f29b9f9907e78aec27ff101d9b9333f	RA_ITS1	0	RA_ITS1	Roots	ITS1	RA	RA1_ITS1	RA1	Fungi	Ascomycota	Leotiomycetes	Helotiales	Helotiales_fam_Incertae_sedis	Unassigned
7f29b9f9907e78aec27ff101d9b9333f	LA_ITS2	0	LA_ITS2	Leaves	ITS2	LA	LA1_ITS2	LA1	Fungi	Ascomycota	Leotiomycetes	Helotiales	Helotiales_fam_Incertae_sedis	Unassigned
7f29b9f9907e78aec27ff101d9b9333f	LA_ITSf	0	LA_ITSf	Leaves	ITSf	LA	LA1_ITSf	LA1	Fungi	Ascomycota	Leotiomycetes	Helotiales	Helotiales_fam_Incertae_sedis	Unassigned
7f29b9f9907e78aec27ff101d9b9333f	LA_ITS1	0	LA_ITS1	Leaves	ITS1	LA	LA1_ITS1	LA1	Fungi	Ascomycota	Leotiomycetes	Helotiales	Helotiales_fam_Incertae_sedis	Unassigned
7f29b9f9907e78aec27ff101d9b9333f	RA_ITS2	0	RA_ITS2	Roots	ITS2	RA	RA1_ITS2	RA1	Fungi	Ascomycota	Leotiomycetes	Helotiales	Helotiales_fam_Incertae_sedis	Unassigned
7f29b9f9907e78aec27ff101d9b9333f	LB_ITSf	0	LB_ITSf	Leaves	ITSf	LB	LB1_ITSf	LB1	Fungi	Ascomycota	Leotiomycetes	Helotiales	Helotiales_fam_Incertae_sedis	Unassigned
7f29b9f9907e78aec27ff101d9b9333f	LB_ITS1	0	LB_ITS1	Leaves	ITS1	LB	LB1_ITS1	LB1	Fungi	Ascomycota	Leotiomycetes	Helotiales	Helotiales_fam_Incertae_sedis	Unassigned
8053174838f125ff8d9b7c5a04904d0b	LB_ITS2	0	LB_ITS2	Leaves	ITS2	LB	LB1_ITS2	LB1	Fungi	Ascomycota	Leotiomycetes	Helotiales	Helotiaceae	Hymenoscyphus
8053174838f125ff8d9b7c5a04904d0b	RB_ITSf	0	RB_ITSf	Roots	ITSf	RB	RB1_ITSf	RB1	Fungi	Ascomycota	Leotiomycetes	Helotiales	Helotiaceae	Hymenoscyphus
8053174838f125ff8d9b7c5a04904d0b	LA_ITS2	0	LA_ITS2	Leaves	ITS2	LA	LA1_ITS2	LA1	Fungi	Ascomycota	Leotiomycetes	Helotiales	Helotiaceae	Hymenoscyphus
8053174838f125ff8d9b7c5a04904d0b	RA_ITS1	0	RA_ITS1	Roots	ITS1	RA	RA1_ITS1	RA1	Fungi	Ascomycota	Leotiomycetes	Helotiales	Helotiaceae	Hymenoscyphus
8053174838f125ff8d9b7c5a04904d0b	LA_ITS1	0	LA_ITS1	Leaves	ITS1	LA	LA1_ITS1	LA1	Fungi	Ascomycota	Leotiomycetes	Helotiales	Helotiaceae	Hymenoscyphus
8053174838f125ff8d9b7c5a04904d0b	LB_ITS1	0	LB_ITS1	Leaves	ITS1	LB	LB1_ITS1	LB1	Fungi	Ascomycota	Leotiomycetes	Helotiales	Helotiaceae	Hymenoscyphus
8053174838f125ff8d9b7c5a04904d0b	RA_ITSf	0	RA_ITSf	Roots	ITSf	RA	RA1_ITSf	RA1	Fungi	Ascomycota	Leotiomycetes	Helotiales	Helotiaceae	Hymenoscyphus
8053174838f125ff8d9b7c5a04904d0b	LA_ITSf	0	LA_ITSf	Leaves	ITSf	LA	LA1_ITSf	LA1	Fungi	Ascomycota	Leotiomycetes	Helotiales	Helotiaceae	Hymenoscyphus
8053174838f125ff8d9b7c5a04904d0b	LB_ITSf	0	LB_ITSf	Leaves	ITSf	LB	LB1_ITSf	LB1	Fungi	Ascomycota	Leotiomycetes	Helotiales	Helotiaceae	Hymenoscyphus
8053174838f125ff8d9b7c5a04904d0b	RB_ITS2	0	RB_ITS2	Roots	ITS2	RB	RB1_ITS2	RB1	Fungi	Ascomycota	Leotiomycetes	Helotiales	Helotiaceae	Hymenoscyphus
8053174838f125ff8d9b7c5a04904d0b	RA_ITS2	0	RA_ITS2	Roots	ITS2	RA	RA1_ITS2	RA1	Fungi	Ascomycota	Leotiomycetes	Helotiales	Helotiaceae	Hymenoscyphus
80cb9673d543091a4b21dc949453636c	LB_ITS2	0	LB_ITS2	Leaves	ITS2	LB	LB1_ITS2	LB1	Fungi	Ascomycota	Dothideomycetes	Pleosporales	Leptosphaeriaceae	Heterospora
80cb9673d543091a4b21dc949453636c	RA_ITS1	0	RA_ITS1	Roots	ITS1	RA	RA1_ITS1	RA1	Fungi	Ascomycota	Dothideomycetes	Pleosporales	Leptosphaeriaceae	Heterospora
80cb9673d543091a4b21dc949453636c	LA_ITS1	0	LA_ITS1	Leaves	ITS1	LA	LA1_ITS1	LA1	Fungi	Ascomycota	Dothideomycetes	Pleosporales	Leptosphaeriaceae	Heterospora
80cb9673d543091a4b21dc949453636c	LA_ITSf	0	LA_ITSf	Leaves	ITSf	LA	LA1_ITSf	LA1	Fungi	Ascomycota	Dothideomycetes	Pleosporales	Leptosphaeriaceae	Heterospora
80cb9673d543091a4b21dc949453636c	RA_ITSf	0	RA_ITSf	Roots	ITSf	RA	RA1_ITSf	RA1	Fungi	Ascomycota	Dothideomycetes	Pleosporales	Leptosphaeriaceae	Heterospora
80cb9673d543091a4b21dc949453636c	RA_ITS2	0	RA_ITS2	Roots	ITS2	RA	RA1_ITS2	RA1	Fungi	Ascomycota	Dothideomycetes	Pleosporales	Leptosphaeriaceae	Heterospora
80cb9673d543091a4b21dc949453636c	LB_ITSf	0	LB_ITSf	Leaves	ITSf	LB	LB1_ITSf	LB1	Fungi	Ascomycota	Dothideomycetes	Pleosporales	Leptosphaeriaceae	Heterospora
80cb9673d543091a4b21dc949453636c	RB_ITS2	0	RB_ITS2	Roots	ITS2	RB	RB1_ITS2	RB1	Fungi	Ascomycota	Dothideomycetes	Pleosporales	Leptosphaeriaceae	Heterospora
80cb9673d543091a4b21dc949453636c	RB_ITSf	0	RB_ITSf	Roots	ITSf	RB	RB1_ITSf	RB1	Fungi	Ascomycota	Dothideomycetes	Pleosporales	Leptosphaeriaceae	Heterospora
80cb9673d543091a4b21dc949453636c	RB_ITS1	0	RB_ITS1	Roots	ITS1	RB	RB1_ITS1	RB1	Fungi	Ascomycota	Dothideomycetes	Pleosporales	Leptosphaeriaceae	Heterospora
80cb9673d543091a4b21dc949453636c	LB_ITS1	0	LB_ITS1	Leaves	ITS1	LB	LB1_ITS1	LB1	Fungi	Ascomycota	Dothideomycetes	Pleosporales	Leptosphaeriaceae	Heterospora
8169bf8d7669bd27e9186f401988a303	LA_ITS1	0	LA_ITS1	Leaves	ITS1	LA	LA1_ITS1	LA1	Fungi	Ascomycota	Leotiomycetes	Helotiales	Helotiales_fam_Incertae_sedis	Leptodophora
8169bf8d7669bd27e9186f401988a303	LA_ITSf	0	LA_ITSf	Leaves	ITSf	LA	LA1_ITSf	LA1	Fungi	Ascomycota	Leotiomycetes	Helotiales	Helotiales_fam_Incertae_sedis	Leptodophora
8169bf8d7669bd27e9186f401988a303	LB_ITSf	0	LB_ITSf	Leaves	ITSf	LB	LB1_ITSf	LB1	Fungi	Ascomycota	Leotiomycetes	Helotiales	Helotiales_fam_Incertae_sedis	Leptodophora
8169bf8d7669bd27e9186f401988a303	LB_ITS2	0	LB_ITS2	Leaves	ITS2	LB	LB1_ITS2	LB1	Fungi	Ascomycota	Leotiomycetes	Helotiales	Helotiales_fam_Incertae_sedis	Leptodophora
8169bf8d7669bd27e9186f401988a303	LA_ITS2	0	LA_ITS2	Leaves	ITS2	LA	LA1_ITS2	LA1	Fungi	Ascomycota	Leotiomycetes	Helotiales	Helotiales_fam_Incertae_sedis	Leptodophora
8169bf8d7669bd27e9186f401988a303	RA_ITSf	0	RA_ITSf	Roots	ITSf	RA	RA1_ITSf	RA1	Fungi	Ascomycota	Leotiomycetes	Helotiales	Helotiales_fam_Incertae_sedis	Leptodophora
8169bf8d7669bd27e9186f401988a303	RB_ITSf	0	RB_ITSf	Roots	ITSf	RB	RB1_ITSf	RB1	Fungi	Ascomycota	Leotiomycetes	Helotiales	Helotiales_fam_Incertae_sedis	Leptodophora
8169bf8d7669bd27e9186f401988a303	LB_ITS1	0	LB_ITS1	Leaves	ITS1	LB	LB1_ITS1	LB1	Fungi	Ascomycota	Leotiomycetes	Helotiales	Helotiales_fam_Incertae_sedis	Leptodophora
8169bf8d7669bd27e9186f401988a303	RB_ITS2	0	RB_ITS2	Roots	ITS2	RB	RB1_ITS2	RB1	Fungi	Ascomycota	Leotiomycetes	Helotiales	Helotiales_fam_Incertae_sedis	Leptodophora
8169bf8d7669bd27e9186f401988a303	RA_ITS2	0	RA_ITS2	Roots	ITS2	RA	RA1_ITS2	RA1	Fungi	Ascomycota	Leotiomycetes	Helotiales	Helotiales_fam_Incertae_sedis	Leptodophora
822ebfb42b353ee11cc0928611f10907	LB_ITS2	0	LB_ITS2	Leaves	ITS2	LB	LB1_ITS2	LB1	Fungi	Ascomycota	Dothideomycetes	Pleosporales	Pleosporales_fam_Incertae_sedis	Pleosporales_gen_Incertae_sedis
822ebfb42b353ee11cc0928611f10907	RA_ITSf	0	RA_ITSf	Roots	ITSf	RA	RA1_ITSf	RA1	Fungi	Ascomycota	Dothideomycetes	Pleosporales	Pleosporales_fam_Incertae_sedis	Pleosporales_gen_Incertae_sedis
822ebfb42b353ee11cc0928611f10907	LA_ITSf	0	LA_ITSf	Leaves	ITSf	LA	LA1_ITSf	LA1	Fungi	Ascomycota	Dothideomycetes	Pleosporales	Pleosporales_fam_Incertae_sedis	Pleosporales_gen_Incertae_sedis
822ebfb42b353ee11cc0928611f10907	LB_ITSf	0	LB_ITSf	Leaves	ITSf	LB	LB1_ITSf	LB1	Fungi	Ascomycota	Dothideomycetes	Pleosporales	Pleosporales_fam_Incertae_sedis	Pleosporales_gen_Incertae_sedis
822ebfb42b353ee11cc0928611f10907	RB_ITS2	0	RB_ITS2	Roots	ITS2	RB	RB1_ITS2	RB1	Fungi	Ascomycota	Dothideomycetes	Pleosporales	Pleosporales_fam_Incertae_sedis	Pleosporales_gen_Incertae_sedis
822ebfb42b353ee11cc0928611f10907	LA_ITS2	0	LA_ITS2	Leaves	ITS2	LA	LA1_ITS2	LA1	Fungi	Ascomycota	Dothideomycetes	Pleosporales	Pleosporales_fam_Incertae_sedis	Pleosporales_gen_Incertae_sedis
822ebfb42b353ee11cc0928611f10907	RA_ITS2	0	RA_ITS2	Roots	ITS2	RA	RA1_ITS2	RA1	Fungi	Ascomycota	Dothideomycetes	Pleosporales	Pleosporales_fam_Incertae_sedis	Pleosporales_gen_Incertae_sedis
822ebfb42b353ee11cc0928611f10907	RA_ITS1	0	RA_ITS1	Roots	ITS1	RA	RA1_ITS1	RA1	Fungi	Ascomycota	Dothideomycetes	Pleosporales	Pleosporales_fam_Incertae_sedis	Pleosporales_gen_Incertae_sedis
82942bfacc79420825808f034bcb65ab	LA_ITSf	0	LA_ITSf	Leaves	ITSf	LA	LA1_ITSf	LA1	Fungi	Ascomycota	Dothideomycetes	Pleosporales	Phaeosphaeriaceae	Paraphoma
82942bfacc79420825808f034bcb65ab	LB_ITS2	0	LB_ITS2	Leaves	ITS2	LB	LB1_ITS2	LB1	Fungi	Ascomycota	Dothideomycetes	Pleosporales	Phaeosphaeriaceae	Paraphoma
82942bfacc79420825808f034bcb65ab	LB_ITS1	0	LB_ITS1	Leaves	ITS1	LB	LB1_ITS1	LB1	Fungi	Ascomycota	Dothideomycetes	Pleosporales	Phaeosphaeriaceae	Paraphoma
82942bfacc79420825808f034bcb65ab	LA_ITS2	0	LA_ITS2	Leaves	ITS2	LA	LA1_ITS2	LA1	Fungi	Ascomycota	Dothideomycetes	Pleosporales	Phaeosphaeriaceae	Paraphoma
82942bfacc79420825808f034bcb65ab	LB_ITSf	0	LB_ITSf	Leaves	ITSf	LB	LB1_ITSf	LB1	Fungi	Ascomycota	Dothideomycetes	Pleosporales	Phaeosphaeriaceae	Paraphoma
82942bfacc79420825808f034bcb65ab	RB_ITSf	0	RB_ITSf	Roots	ITSf	RB	RB1_ITSf	RB1	Fungi	Ascomycota	Dothideomycetes	Pleosporales	Phaeosphaeriaceae	Paraphoma
82942bfacc79420825808f034bcb65ab	LA_ITS1	0	LA_ITS1	Leaves	ITS1	LA	LA1_ITS1	LA1	Fungi	Ascomycota	Dothideomycetes	Pleosporales	Phaeosphaeriaceae	Paraphoma
82942bfacc79420825808f034bcb65ab	RA_ITS2	0	RA_ITS2	Roots	ITS2	RA	RA1_ITS2	RA1	Fungi	Ascomycota	Dothideomycetes	Pleosporales	Phaeosphaeriaceae	Paraphoma
82942bfacc79420825808f034bcb65ab	RB_ITS2	0	RB_ITS2	Roots	ITS2	RB	RB1_ITS2	RB1	Fungi	Ascomycota	Dothideomycetes	Pleosporales	Phaeosphaeriaceae	Paraphoma
85a9f65818e81477a1a5c7e421977538	LB_ITS2	0	LB_ITS2	Leaves	ITS2	LB	LB1_ITS2	LB1	Fungi	Ascomycota	Sordariomycetes	Sordariales	Lasiosphaeriaceae	Unassigned
85a9f65818e81477a1a5c7e421977538	RB_ITS1	0	RB_ITS1	Roots	ITS1	RB	RB1_ITS1	RB1	Fungi	Ascomycota	Sordariomycetes	Sordariales	Lasiosphaeriaceae	Unassigned
85a9f65818e81477a1a5c7e421977538	LB_ITSf	0	LB_ITSf	Leaves	ITSf	LB	LB1_ITSf	LB1	Fungi	Ascomycota	Sordariomycetes	Sordariales	Lasiosphaeriaceae	Unassigned
85a9f65818e81477a1a5c7e421977538	LA_ITSf	0	LA_ITSf	Leaves	ITSf	LA	LA1_ITSf	LA1	Fungi	Ascomycota	Sordariomycetes	Sordariales	Lasiosphaeriaceae	Unassigned
85a9f65818e81477a1a5c7e421977538	LA_ITS1	0	LA_ITS1	Leaves	ITS1	LA	LA1_ITS1	LA1	Fungi	Ascomycota	Sordariomycetes	Sordariales	Lasiosphaeriaceae	Unassigned
85a9f65818e81477a1a5c7e421977538	LA_ITS2	0	LA_ITS2	Leaves	ITS2	LA	LA1_ITS2	LA1	Fungi	Ascomycota	Sordariomycetes	Sordariales	Lasiosphaeriaceae	Unassigned
85a9f65818e81477a1a5c7e421977538	LB_ITS1	0	LB_ITS1	Leaves	ITS1	LB	LB1_ITS1	LB1	Fungi	Ascomycota	Sordariomycetes	Sordariales	Lasiosphaeriaceae	Unassigned
85a9f65818e81477a1a5c7e421977538	RB_ITSf	0	RB_ITSf	Roots	ITSf	RB	RB1_ITSf	RB1	Fungi	Ascomycota	Sordariomycetes	Sordariales	Lasiosphaeriaceae	Unassigned
85a9f65818e81477a1a5c7e421977538	RA_ITS1	0	RA_ITS1	Roots	ITS1	RA	RA1_ITS1	RA1	Fungi	Ascomycota	Sordariomycetes	Sordariales	Lasiosphaeriaceae	Unassigned
8d1a6ebd0ee62d38a96c20b040d80289	LB_ITS2	0	LB_ITS2	Leaves	ITS2	LB	LB1_ITS2	LB1	Fungi	Ascomycota	Sordariomycetes	Hypocreales	Hypocreaceae	Kiflimonium
8d1a6ebd0ee62d38a96c20b040d80289	LB_ITSf	0	LB_ITSf	Leaves	ITSf	LB	LB1_ITSf	LB1	Fungi	Ascomycota	Sordariomycetes	Hypocreales	Hypocreaceae	Kiflimonium
8d1a6ebd0ee62d38a96c20b040d80289	LA_ITS2	0	LA_ITS2	Leaves	ITS2	LA	LA1_ITS2	LA1	Fungi	Ascomycota	Sordariomycetes	Hypocreales	Hypocreaceae	Kiflimonium
8d1a6ebd0ee62d38a96c20b040d80289	RA_ITSf	0	RA_ITSf	Roots	ITSf	RA	RA1_ITSf	RA1	Fungi	Ascomycota	Sordariomycetes	Hypocreales	Hypocreaceae	Kiflimonium
8d1a6ebd0ee62d38a96c20b040d80289	LA_ITSf	0	LA_ITSf	Leaves	ITSf	LA	LA1_ITSf	LA1	Fungi	Ascomycota	Sordariomycetes	Hypocreales	Hypocreaceae	Kiflimonium
8d1a6ebd0ee62d38a96c20b040d80289	LB_ITS1	0	LB_ITS1	Leaves	ITS1	LB	LB1_ITS1	LB1	Fungi	Ascomycota	Sordariomycetes	Hypocreales	Hypocreaceae	Kiflimonium
8d1a6ebd0ee62d38a96c20b040d80289	LA_ITS1	0	LA_ITS1	Leaves	ITS1	LA	LA1_ITS1	LA1	Fungi	Ascomycota	Sordariomycetes	Hypocreales	Hypocreaceae	Kiflimonium
8f111da9a83f65525e9f607aaa104378	LA_ITS1	0	LA_ITS1	Leaves	ITS1	LA	LA1_ITS1	LA1	Fungi	Basidiomycota	Tremellomycetes	Filobasidiales	Filobasidiaceae	Filobasidium
8f111da9a83f65525e9f607aaa104378	LB_ITS2	0	LB_ITS2	Leaves	ITS2	LB	LB1_ITS2	LB1	Fungi	Basidiomycota	Tremellomycetes	Filobasidiales	Filobasidiaceae	Filobasidium
8f111da9a83f65525e9f607aaa104378	RB_ITS2	0	RB_ITS2	Roots	ITS2	RB	RB1_ITS2	RB1	Fungi	Basidiomycota	Tremellomycetes	Filobasidiales	Filobasidiaceae	Filobasidium
8f111da9a83f65525e9f607aaa104378	RB_ITSf	0	RB_ITSf	Roots	ITSf	RB	RB1_ITSf	RB1	Fungi	Basidiomycota	Tremellomycetes	Filobasidiales	Filobasidiaceae	Filobasidium
8f111da9a83f65525e9f607aaa104378	LA_ITS2	0	LA_ITS2	Leaves	ITS2	LA	LA1_ITS2	LA1	Fungi	Basidiomycota	Tremellomycetes	Filobasidiales	Filobasidiaceae	Filobasidium
8f111da9a83f65525e9f607aaa104378	RA_ITSf	0	RA_ITSf	Roots	ITSf	RA	RA1_ITSf	RA1	Fungi	Basidiomycota	Tremellomycetes	Filobasidiales	Filobasidiaceae	Filobasidium
8f111da9a83f65525e9f607aaa104378	RA_ITS2	0	RA_ITS2	Roots	ITS2	RA	RA1_ITS2	RA1	Fungi	Basidiomycota	Tremellomycetes	Filobasidiales	Filobasidiaceae	Filobasidium
8f111da9a83f65525e9f607aaa104378	RB_ITS1	0	RB_ITS1	Roots	ITS1	RB	RB1_ITS1	RB1	Fungi	Basidiomycota	Tremellomycetes	Filobasidiales	Filobasidiaceae	Filobasidium
8f111da9a83f65525e9f607aaa104378	LB_ITS1	0	LB_ITS1	Leaves	ITS1	LB	LB1_ITS1	LB1	Fungi	Basidiomycota	Tremellomycetes	Filobasidiales	Filobasidiaceae	Filobasidium
8f111da9a83f65525e9f607aaa104378	RA_ITS1	0	RA_ITS1	Roots	ITS1	RA	RA1_ITS1	RA1	Fungi	Basidiomycota	Tremellomycetes	Filobasidiales	Filobasidiaceae	Filobasidium
8f33f2183685f99b146d09761e75252b	LA_ITSf	0	LA_ITSf	Leaves	ITSf	LA	LA1_ITSf	LA1	Viridiplantae	Anthophyta	Eudicotyledonae	Caryophyllales	Polygonaceae	Polygonum
8f33f2183685f99b146d09761e75252b	RA_ITSf	0	RA_ITSf	Roots	ITSf	RA	RA1_ITSf	RA1	Viridiplantae	Anthophyta	Eudicotyledonae	Caryophyllales	Polygonaceae	Polygonum
8f33f2183685f99b146d09761e75252b	LB_ITS2	0	LB_ITS2	Leaves	ITS2	LB	LB1_ITS2	LB1	Viridiplantae	Anthophyta	Eudicotyledonae	Caryophyllales	Polygonaceae	Polygonum
8f33f2183685f99b146d09761e75252b	LA_ITS2	0	LA_ITS2	Leaves	ITS2	LA	LA1_ITS2	LA1	Viridiplantae	Anthophyta	Eudicotyledonae	Caryophyllales	Polygonaceae	Polygonum
8f33f2183685f99b146d09761e75252b	RB_ITSf	0	RB_ITSf	Roots	ITSf	RB	RB1_ITSf	RB1	Viridiplantae	Anthophyta	Eudicotyledonae	Caryophyllales	Polygonaceae	Polygonum
8f33f2183685f99b146d09761e75252b	LA_ITS1	0	LA_ITS1	Leaves	ITS1	LA	LA1_ITS1	LA1	Viridiplantae	Anthophyta	Eudicotyledonae	Caryophyllales	Polygonaceae	Polygonum
8f33f2183685f99b146d09761e75252b	LB_ITS1	0	LB_ITS1	Leaves	ITS1	LB	LB1_ITS1	LB1	Viridiplantae	Anthophyta	Eudicotyledonae	Caryophyllales	Polygonaceae	Polygonum
8f33f2183685f99b146d09761e75252b	LB_ITSf	0	LB_ITSf	Leaves	ITSf	LB	LB1_ITSf	LB1	Viridiplantae	Anthophyta	Eudicotyledonae	Caryophyllales	Polygonaceae	Polygonum
8f33f2183685f99b146d09761e75252b	RA_ITS1	0	RA_ITS1	Roots	ITS1	RA	RA1_ITS1	RA1	Viridiplantae	Anthophyta	Eudicotyledonae	Caryophyllales	Polygonaceae	Polygonum
8f33f2183685f99b146d09761e75252b	RA_ITS2	0	RA_ITS2	Roots	ITS2	RA	RA1_ITS2	RA1	Viridiplantae	Anthophyta	Eudicotyledonae	Caryophyllales	Polygonaceae	Polygonum
91d3fa49a8ada83989ad691225249231	LA_ITSf	0	LA_ITSf	Leaves	ITSf	LA	LA1_ITSf	LA1	Heterolobosa	Heterolobosa_phy_Incertae_sedis	Heterolobosea	Schizopyrenida	Vahlkampfiidae	Vahlkampfia
91d3fa49a8ada83989ad691225249231	LA_ITS1	0	LA_ITS1	Leaves	ITS1	LA	LA1_ITS1	LA1	Heterolobosa	Heterolobosa_phy_Incertae_sedis	Heterolobosea	Schizopyrenida	Vahlkampfiidae	Vahlkampfia
91d3fa49a8ada83989ad691225249231	LA_ITS2	0	LA_ITS2	Leaves	ITS2	LA	LA1_ITS2	LA1	Heterolobosa	Heterolobosa_phy_Incertae_sedis	Heterolobosea	Schizopyrenida	Vahlkampfiidae	Vahlkampfia
91d3fa49a8ada83989ad691225249231	RA_ITSf	0	RA_ITSf	Roots	ITSf	RA	RA1_ITSf	RA1	Heterolobosa	Heterolobosa_phy_Incertae_sedis	Heterolobosea	Schizopyrenida	Vahlkampfiidae	Vahlkampfia
91d3fa49a8ada83989ad691225249231	RA_ITS1	0	RA_ITS1	Roots	ITS1	RA	RA1_ITS1	RA1	Heterolobosa	Heterolobosa_phy_Incertae_sedis	Heterolobosea	Schizopyrenida	Vahlkampfiidae	Vahlkampfia
91d3fa49a8ada83989ad691225249231	LB_ITS1	0	LB_ITS1	Leaves	ITS1	LB	LB1_ITS1	LB1	Heterolobosa	Heterolobosa_phy_Incertae_sedis	Heterolobosea	Schizopyrenida	Vahlkampfiidae	Vahlkampfia
91d3fa49a8ada83989ad691225249231	RB_ITS2	0	RB_ITS2	Roots	ITS2	RB	RB1_ITS2	RB1	Heterolobosa	Heterolobosa_phy_Incertae_sedis	Heterolobosea	Schizopyrenida	Vahlkampfiidae	Vahlkampfia
91d3fa49a8ada83989ad691225249231	LB_ITS2	0	LB_ITS2	Leaves	ITS2	LB	LB1_ITS2	LB1	Heterolobosa	Heterolobosa_phy_Incertae_sedis	Heterolobosea	Schizopyrenida	Vahlkampfiidae	Vahlkampfia
91d3fa49a8ada83989ad691225249231	RB_ITS1	0	RB_ITS1	Roots	ITS1	RB	RB1_ITS1	RB1	Heterolobosa	Heterolobosa_phy_Incertae_sedis	Heterolobosea	Schizopyrenida	Vahlkampfiidae	Vahlkampfia
91d3fa49a8ada83989ad691225249231	LB_ITSf	0	LB_ITSf	Leaves	ITSf	LB	LB1_ITSf	LB1	Heterolobosa	Heterolobosa_phy_Incertae_sedis	Heterolobosea	Schizopyrenida	Vahlkampfiidae	Vahlkampfia
91d3fa49a8ada83989ad691225249231	RA_ITS2	0	RA_ITS2	Roots	ITS2	RA	RA1_ITS2	RA1	Heterolobosa	Heterolobosa_phy_Incertae_sedis	Heterolobosea	Schizopyrenida	Vahlkampfiidae	Vahlkampfia
927e0740cdd0f522d7990b8b5f4f73e4	LB_ITS1	0	LB_ITS1	Leaves	ITS1	LB	LB1_ITS1	LB1	Fungi	Ascomycota	Sordariomycetes	Hypocreales	Clavicipitaceae	Keithomyces
927e0740cdd0f522d7990b8b5f4f73e4	LB_ITS2	0	LB_ITS2	Leaves	ITS2	LB	LB1_ITS2	LB1	Fungi	Ascomycota	Sordariomycetes	Hypocreales	Clavicipitaceae	Keithomyces
927e0740cdd0f522d7990b8b5f4f73e4	LA_ITSf	0	LA_ITSf	Leaves	ITSf	LA	LA1_ITSf	LA1	Fungi	Ascomycota	Sordariomycetes	Hypocreales	Clavicipitaceae	Keithomyces
927e0740cdd0f522d7990b8b5f4f73e4	LB_ITSf	0	LB_ITSf	Leaves	ITSf	LB	LB1_ITSf	LB1	Fungi	Ascomycota	Sordariomycetes	Hypocreales	Clavicipitaceae	Keithomyces
927e0740cdd0f522d7990b8b5f4f73e4	LA_ITS2	0	LA_ITS2	Leaves	ITS2	LA	LA1_ITS2	LA1	Fungi	Ascomycota	Sordariomycetes	Hypocreales	Clavicipitaceae	Keithomyces
927e0740cdd0f522d7990b8b5f4f73e4	RA_ITS2	0	RA_ITS2	Roots	ITS2	RA	RA1_ITS2	RA1	Fungi	Ascomycota	Sordariomycetes	Hypocreales	Clavicipitaceae	Keithomyces
927e0740cdd0f522d7990b8b5f4f73e4	LA_ITS1	0	LA_ITS1	Leaves	ITS1	LA	LA1_ITS1	LA1	Fungi	Ascomycota	Sordariomycetes	Hypocreales	Clavicipitaceae	Keithomyces
927e0740cdd0f522d7990b8b5f4f73e4	RA_ITS1	0	RA_ITS1	Roots	ITS1	RA	RA1_ITS1	RA1	Fungi	Ascomycota	Sordariomycetes	Hypocreales	Clavicipitaceae	Keithomyces
93c2243d8b4f6102f5dba9f6080a378d	LA_ITS1	0	LA_ITS1	Leaves	ITS1	LA	LA1_ITS1	LA1	Fungi	Ascomycota	Dothideomycetes	Pleosporales	Phaeosphaeriaceae	Parastagonospora
93c2243d8b4f6102f5dba9f6080a378d	RB_ITS2	0	RB_ITS2	Roots	ITS2	RB	RB1_ITS2	RB1	Fungi	Ascomycota	Dothideomycetes	Pleosporales	Phaeosphaeriaceae	Parastagonospora
93c2243d8b4f6102f5dba9f6080a378d	RA_ITSf	0	RA_ITSf	Roots	ITSf	RA	RA1_ITSf	RA1	Fungi	Ascomycota	Dothideomycetes	Pleosporales	Phaeosphaeriaceae	Parastagonospora
93c2243d8b4f6102f5dba9f6080a378d	RB_ITSf	0	RB_ITSf	Roots	ITSf	RB	RB1_ITSf	RB1	Fungi	Ascomycota	Dothideomycetes	Pleosporales	Phaeosphaeriaceae	Parastagonospora
93c2243d8b4f6102f5dba9f6080a378d	LB_ITS2	0	LB_ITS2	Leaves	ITS2	LB	LB1_ITS2	LB1	Fungi	Ascomycota	Dothideomycetes	Pleosporales	Phaeosphaeriaceae	Parastagonospora
93c2243d8b4f6102f5dba9f6080a378d	RA_ITS2	0	RA_ITS2	Roots	ITS2	RA	RA1_ITS2	RA1	Fungi	Ascomycota	Dothideomycetes	Pleosporales	Phaeosphaeriaceae	Parastagonospora
93c2243d8b4f6102f5dba9f6080a378d	RB_ITS1	0	RB_ITS1	Roots	ITS1	RB	RB1_ITS1	RB1	Fungi	Ascomycota	Dothideomycetes	Pleosporales	Phaeosphaeriaceae	Parastagonospora
93c2243d8b4f6102f5dba9f6080a378d	RA_ITS1	0	RA_ITS1	Roots	ITS1	RA	RA1_ITS1	RA1	Fungi	Ascomycota	Dothideomycetes	Pleosporales	Phaeosphaeriaceae	Parastagonospora
947c33153f23bc8aef6b2485534e2b88	RB_ITS2	0	RB_ITS2	Roots	ITS2	RB	RB1_ITS2	RB1	Fungi	Ascomycota	Leotiomycetes	Helotiales	NA	Unassigned
947c33153f23bc8aef6b2485534e2b88	RA_ITSf	0	RA_ITSf	Roots	ITSf	RA	RA1_ITSf	RA1	Fungi	Ascomycota	Leotiomycetes	Helotiales	NA	Unassigned
947c33153f23bc8aef6b2485534e2b88	RA_ITS1	0	RA_ITS1	Roots	ITS1	RA	RA1_ITS1	RA1	Fungi	Ascomycota	Leotiomycetes	Helotiales	NA	Unassigned
947c33153f23bc8aef6b2485534e2b88	RB_ITSf	0	RB_ITSf	Roots	ITSf	RB	RB1_ITSf	RB1	Fungi	Ascomycota	Leotiomycetes	Helotiales	NA	Unassigned
947c33153f23bc8aef6b2485534e2b88	LA_ITSf	0	LA_ITSf	Leaves	ITSf	LA	LA1_ITSf	LA1	Fungi	Ascomycota	Leotiomycetes	Helotiales	NA	Unassigned
947c33153f23bc8aef6b2485534e2b88	LA_ITS1	0	LA_ITS1	Leaves	ITS1	LA	LA1_ITS1	LA1	Fungi	Ascomycota	Leotiomycetes	Helotiales	NA	Unassigned
947c33153f23bc8aef6b2485534e2b88	LB_ITS2	0	LB_ITS2	Leaves	ITS2	LB	LB1_ITS2	LB1	Fungi	Ascomycota	Leotiomycetes	Helotiales	NA	Unassigned
947c33153f23bc8aef6b2485534e2b88	LB_ITS1	0	LB_ITS1	Leaves	ITS1	LB	LB1_ITS1	LB1	Fungi	Ascomycota	Leotiomycetes	Helotiales	NA	Unassigned
947c33153f23bc8aef6b2485534e2b88	LA_ITS2	0	LA_ITS2	Leaves	ITS2	LA	LA1_ITS2	LA1	Fungi	Ascomycota	Leotiomycetes	Helotiales	NA	Unassigned
947c33153f23bc8aef6b2485534e2b88	LB_ITSf	0	LB_ITSf	Leaves	ITSf	LB	LB1_ITSf	LB1	Fungi	Ascomycota	Leotiomycetes	Helotiales	NA	Unassigned
947c33153f23bc8aef6b2485534e2b88	RA_ITS2	0	RA_ITS2	Roots	ITS2	RA	RA1_ITS2	RA1	Fungi	Ascomycota	Leotiomycetes	Helotiales	NA	Unassigned
96eb08978db7fe8afdbc4b1e9701570a	RA_ITSf	0	RA_ITSf	Roots	ITSf	RA	RA1_ITSf	RA1	Fungi	Ascomycota	Sordariomycetes	Phomatosporales	Phomatosporaceae	Phomatospora
96eb08978db7fe8afdbc4b1e9701570a	RB_ITS2	0	RB_ITS2	Roots	ITS2	RB	RB1_ITS2	RB1	Fungi	Ascomycota	Sordariomycetes	Phomatosporales	Phomatosporaceae	Phomatospora
96eb08978db7fe8afdbc4b1e9701570a	LA_ITSf	0	LA_ITSf	Leaves	ITSf	LA	LA1_ITSf	LA1	Fungi	Ascomycota	Sordariomycetes	Phomatosporales	Phomatosporaceae	Phomatospora
96eb08978db7fe8afdbc4b1e9701570a	LA_ITS1	0	LA_ITS1	Leaves	ITS1	LA	LA1_ITS1	LA1	Fungi	Ascomycota	Sordariomycetes	Phomatosporales	Phomatosporaceae	Phomatospora
96eb08978db7fe8afdbc4b1e9701570a	RA_ITS1	0	RA_ITS1	Roots	ITS1	RA	RA1_ITS1	RA1	Fungi	Ascomycota	Sordariomycetes	Phomatosporales	Phomatosporaceae	Phomatospora
96eb08978db7fe8afdbc4b1e9701570a	RA_ITS2	0	RA_ITS2	Roots	ITS2	RA	RA1_ITS2	RA1	Fungi	Ascomycota	Sordariomycetes	Phomatosporales	Phomatosporaceae	Phomatospora
96eb08978db7fe8afdbc4b1e9701570a	RB_ITSf	0	RB_ITSf	Roots	ITSf	RB	RB1_ITSf	RB1	Fungi	Ascomycota	Sordariomycetes	Phomatosporales	Phomatosporaceae	Phomatospora
96eb08978db7fe8afdbc4b1e9701570a	LA_ITS2	0	LA_ITS2	Leaves	ITS2	LA	LA1_ITS2	LA1	Fungi	Ascomycota	Sordariomycetes	Phomatosporales	Phomatosporaceae	Phomatospora
96eb08978db7fe8afdbc4b1e9701570a	LB_ITS2	0	LB_ITS2	Leaves	ITS2	LB	LB1_ITS2	LB1	Fungi	Ascomycota	Sordariomycetes	Phomatosporales	Phomatosporaceae	Phomatospora
96eb08978db7fe8afdbc4b1e9701570a	LB_ITS1	0	LB_ITS1	Leaves	ITS1	LB	LB1_ITS1	LB1	Fungi	Ascomycota	Sordariomycetes	Phomatosporales	Phomatosporaceae	Phomatospora
96eb08978db7fe8afdbc4b1e9701570a	LB_ITSf	0	LB_ITSf	Leaves	ITSf	LB	LB1_ITSf	LB1	Fungi	Ascomycota	Sordariomycetes	Phomatosporales	Phomatosporaceae	Phomatospora
9b75896a0ac0f45449c08a9db1e227ed	LB_ITS2	0	LB_ITS2	Leaves	ITS2	LB	LB1_ITS2	LB1	Fungi	Ascomycota	Dothideomycetes	Pleosporales	Torulaceae	Torula
9b75896a0ac0f45449c08a9db1e227ed	RA_ITSf	0	RA_ITSf	Roots	ITSf	RA	RA1_ITSf	RA1	Fungi	Ascomycota	Dothideomycetes	Pleosporales	Torulaceae	Torula
9b75896a0ac0f45449c08a9db1e227ed	LB_ITSf	0	LB_ITSf	Leaves	ITSf	LB	LB1_ITSf	LB1	Fungi	Ascomycota	Dothideomycetes	Pleosporales	Torulaceae	Torula
9b75896a0ac0f45449c08a9db1e227ed	LA_ITSf	0	LA_ITSf	Leaves	ITSf	LA	LA1_ITSf	LA1	Fungi	Ascomycota	Dothideomycetes	Pleosporales	Torulaceae	Torula
9b75896a0ac0f45449c08a9db1e227ed	RA_ITS1	0	RA_ITS1	Roots	ITS1	RA	RA1_ITS1	RA1	Fungi	Ascomycota	Dothideomycetes	Pleosporales	Torulaceae	Torula
9b75896a0ac0f45449c08a9db1e227ed	RB_ITSf	0	RB_ITSf	Roots	ITSf	RB	RB1_ITSf	RB1	Fungi	Ascomycota	Dothideomycetes	Pleosporales	Torulaceae	Torula
9b75896a0ac0f45449c08a9db1e227ed	LA_ITS1	0	LA_ITS1	Leaves	ITS1	LA	LA1_ITS1	LA1	Fungi	Ascomycota	Dothideomycetes	Pleosporales	Torulaceae	Torula
9b75896a0ac0f45449c08a9db1e227ed	LB_ITS1	0	LB_ITS1	Leaves	ITS1	LB	LB1_ITS1	LB1	Fungi	Ascomycota	Dothideomycetes	Pleosporales	Torulaceae	Torula
9b75896a0ac0f45449c08a9db1e227ed	LA_ITS2	0	LA_ITS2	Leaves	ITS2	LA	LA1_ITS2	LA1	Fungi	Ascomycota	Dothideomycetes	Pleosporales	Torulaceae	Torula
9b75896a0ac0f45449c08a9db1e227ed	RA_ITS2	0	RA_ITS2	Roots	ITS2	RA	RA1_ITS2	RA1	Fungi	Ascomycota	Dothideomycetes	Pleosporales	Torulaceae	Torula
9c561af9abb37a54bf7502dda00003cb	RA_ITS1	0	RA_ITS1	Roots	ITS1	RA	RA1_ITS1	RA1	Fungi	Ascomycota	Sordariomycetes	Glomerellales	Plectosphaerellaceae	Gibellulopsis
9c561af9abb37a54bf7502dda00003cb	LB_ITSf	0	LB_ITSf	Leaves	ITSf	LB	LB1_ITSf	LB1	Fungi	Ascomycota	Sordariomycetes	Glomerellales	Plectosphaerellaceae	Gibellulopsis
9c561af9abb37a54bf7502dda00003cb	LA_ITSf	0	LA_ITSf	Leaves	ITSf	LA	LA1_ITSf	LA1	Fungi	Ascomycota	Sordariomycetes	Glomerellales	Plectosphaerellaceae	Gibellulopsis
9c561af9abb37a54bf7502dda00003cb	RB_ITS1	0	RB_ITS1	Roots	ITS1	RB	RB1_ITS1	RB1	Fungi	Ascomycota	Sordariomycetes	Glomerellales	Plectosphaerellaceae	Gibellulopsis
9c561af9abb37a54bf7502dda00003cb	LA_ITS1	0	LA_ITS1	Leaves	ITS1	LA	LA1_ITS1	LA1	Fungi	Ascomycota	Sordariomycetes	Glomerellales	Plectosphaerellaceae	Gibellulopsis
9c561af9abb37a54bf7502dda00003cb	LB_ITS2	0	LB_ITS2	Leaves	ITS2	LB	LB1_ITS2	LB1	Fungi	Ascomycota	Sordariomycetes	Glomerellales	Plectosphaerellaceae	Gibellulopsis
9c561af9abb37a54bf7502dda00003cb	LB_ITS1	0	LB_ITS1	Leaves	ITS1	LB	LB1_ITS1	LB1	Fungi	Ascomycota	Sordariomycetes	Glomerellales	Plectosphaerellaceae	Gibellulopsis
9c561af9abb37a54bf7502dda00003cb	LA_ITS2	0	LA_ITS2	Leaves	ITS2	LA	LA1_ITS2	LA1	Fungi	Ascomycota	Sordariomycetes	Glomerellales	Plectosphaerellaceae	Gibellulopsis
a1449b787491c47263e692c64cdf8fc9	LA_ITSf	0	LA_ITSf	Leaves	ITSf	LA	LA1_ITSf	LA1	Fungi	Ascomycota	Dothideomycetes	Pleosporales	NA	Unassigned
a1449b787491c47263e692c64cdf8fc9	LB_ITS2	0	LB_ITS2	Leaves	ITS2	LB	LB1_ITS2	LB1	Fungi	Ascomycota	Dothideomycetes	Pleosporales	NA	Unassigned
a1449b787491c47263e692c64cdf8fc9	LB_ITS1	0	LB_ITS1	Leaves	ITS1	LB	LB1_ITS1	LB1	Fungi	Ascomycota	Dothideomycetes	Pleosporales	NA	Unassigned
a1449b787491c47263e692c64cdf8fc9	RB_ITS1	0	RB_ITS1	Roots	ITS1	RB	RB1_ITS1	RB1	Fungi	Ascomycota	Dothideomycetes	Pleosporales	NA	Unassigned
a1449b787491c47263e692c64cdf8fc9	LA_ITS1	0	LA_ITS1	Leaves	ITS1	LA	LA1_ITS1	LA1	Fungi	Ascomycota	Dothideomycetes	Pleosporales	NA	Unassigned
a1449b787491c47263e692c64cdf8fc9	LA_ITS2	0	LA_ITS2	Leaves	ITS2	LA	LA1_ITS2	LA1	Fungi	Ascomycota	Dothideomycetes	Pleosporales	NA	Unassigned
a1449b787491c47263e692c64cdf8fc9	RA_ITS2	0	RA_ITS2	Roots	ITS2	RA	RA1_ITS2	RA1	Fungi	Ascomycota	Dothideomycetes	Pleosporales	NA	Unassigned
a1449b787491c47263e692c64cdf8fc9	RA_ITS1	0	RA_ITS1	Roots	ITS1	RA	RA1_ITS1	RA1	Fungi	Ascomycota	Dothideomycetes	Pleosporales	NA	Unassigned
a1449b787491c47263e692c64cdf8fc9	LB_ITSf	0	LB_ITSf	Leaves	ITSf	LB	LB1_ITSf	LB1	Fungi	Ascomycota	Dothideomycetes	Pleosporales	NA	Unassigned
a1449b787491c47263e692c64cdf8fc9	RA_ITSf	0	RA_ITSf	Roots	ITSf	RA	RA1_ITSf	RA1	Fungi	Ascomycota	Dothideomycetes	Pleosporales	NA	Unassigned
a1449b787491c47263e692c64cdf8fc9	RB_ITSf	0	RB_ITSf	Roots	ITSf	RB	RB1_ITSf	RB1	Fungi	Ascomycota	Dothideomycetes	Pleosporales	NA	Unassigned
a47bc2deb8140c6429bee4ec96edef58	LA_ITSf	0	LA_ITSf	Leaves	ITSf	LA	LA1_ITSf	LA1	Fungi	Ascomycota	Leotiomycetes	Helotiales	Sclerotiniaceae	Unassigned
a47bc2deb8140c6429bee4ec96edef58	RA_ITS2	0	RA_ITS2	Roots	ITS2	RA	RA1_ITS2	RA1	Fungi	Ascomycota	Leotiomycetes	Helotiales	Sclerotiniaceae	Unassigned
a47bc2deb8140c6429bee4ec96edef58	RA_ITSf	0	RA_ITSf	Roots	ITSf	RA	RA1_ITSf	RA1	Fungi	Ascomycota	Leotiomycetes	Helotiales	Sclerotiniaceae	Unassigned
a47bc2deb8140c6429bee4ec96edef58	RB_ITSf	0	RB_ITSf	Roots	ITSf	RB	RB1_ITSf	RB1	Fungi	Ascomycota	Leotiomycetes	Helotiales	Sclerotiniaceae	Unassigned
a47bc2deb8140c6429bee4ec96edef58	LA_ITS1	0	LA_ITS1	Leaves	ITS1	LA	LA1_ITS1	LA1	Fungi	Ascomycota	Leotiomycetes	Helotiales	Sclerotiniaceae	Unassigned
a47bc2deb8140c6429bee4ec96edef58	LB_ITS2	0	LB_ITS2	Leaves	ITS2	LB	LB1_ITS2	LB1	Fungi	Ascomycota	Leotiomycetes	Helotiales	Sclerotiniaceae	Unassigned
a47bc2deb8140c6429bee4ec96edef58	RB_ITS2	0	RB_ITS2	Roots	ITS2	RB	RB1_ITS2	RB1	Fungi	Ascomycota	Leotiomycetes	Helotiales	Sclerotiniaceae	Unassigned
a47bc2deb8140c6429bee4ec96edef58	RA_ITS1	0	RA_ITS1	Roots	ITS1	RA	RA1_ITS1	RA1	Fungi	Ascomycota	Leotiomycetes	Helotiales	Sclerotiniaceae	Unassigned
a47bc2deb8140c6429bee4ec96edef58	LA_ITS2	0	LA_ITS2	Leaves	ITS2	LA	LA1_ITS2	LA1	Fungi	Ascomycota	Leotiomycetes	Helotiales	Sclerotiniaceae	Unassigned
a47bc2deb8140c6429bee4ec96edef58	RB_ITS1	0	RB_ITS1	Roots	ITS1	RB	RB1_ITS1	RB1	Fungi	Ascomycota	Leotiomycetes	Helotiales	Sclerotiniaceae	Unassigned
a47bc2deb8140c6429bee4ec96edef58	LB_ITSf	0	LB_ITSf	Leaves	ITSf	LB	LB1_ITSf	LB1	Fungi	Ascomycota	Leotiomycetes	Helotiales	Sclerotiniaceae	Unassigned
ab606741370fd153370d1a552c231863	RA_ITS1	0	RA_ITS1	Roots	ITS1	RA	RA1_ITS1	RA1	Fungi	Basidiomycota	Agaricomycetes	Agaricales	Agaricales_fam_Incertae_sedis	Panaeolina
ab606741370fd153370d1a552c231863	RB_ITS2	0	RB_ITS2	Roots	ITS2	RB	RB1_ITS2	RB1	Fungi	Basidiomycota	Agaricomycetes	Agaricales	Agaricales_fam_Incertae_sedis	Panaeolina
ab606741370fd153370d1a552c231863	LB_ITS1	0	LB_ITS1	Leaves	ITS1	LB	LB1_ITS1	LB1	Fungi	Basidiomycota	Agaricomycetes	Agaricales	Agaricales_fam_Incertae_sedis	Panaeolina
ab606741370fd153370d1a552c231863	RA_ITSf	0	RA_ITSf	Roots	ITSf	RA	RA1_ITSf	RA1	Fungi	Basidiomycota	Agaricomycetes	Agaricales	Agaricales_fam_Incertae_sedis	Panaeolina
ab606741370fd153370d1a552c231863	LA_ITSf	0	LA_ITSf	Leaves	ITSf	LA	LA1_ITSf	LA1	Fungi	Basidiomycota	Agaricomycetes	Agaricales	Agaricales_fam_Incertae_sedis	Panaeolina
ab606741370fd153370d1a552c231863	LA_ITS1	0	LA_ITS1	Leaves	ITS1	LA	LA1_ITS1	LA1	Fungi	Basidiomycota	Agaricomycetes	Agaricales	Agaricales_fam_Incertae_sedis	Panaeolina
ab606741370fd153370d1a552c231863	RA_ITS2	0	RA_ITS2	Roots	ITS2	RA	RA1_ITS2	RA1	Fungi	Basidiomycota	Agaricomycetes	Agaricales	Agaricales_fam_Incertae_sedis	Panaeolina
ab606741370fd153370d1a552c231863	LB_ITSf	0	LB_ITSf	Leaves	ITSf	LB	LB1_ITSf	LB1	Fungi	Basidiomycota	Agaricomycetes	Agaricales	Agaricales_fam_Incertae_sedis	Panaeolina
ab606741370fd153370d1a552c231863	LB_ITS2	0	LB_ITS2	Leaves	ITS2	LB	LB1_ITS2	LB1	Fungi	Basidiomycota	Agaricomycetes	Agaricales	Agaricales_fam_Incertae_sedis	Panaeolina
ab606741370fd153370d1a552c231863	LA_ITS2	0	LA_ITS2	Leaves	ITS2	LA	LA1_ITS2	LA1	Fungi	Basidiomycota	Agaricomycetes	Agaricales	Agaricales_fam_Incertae_sedis	Panaeolina
acd706c5502f8734a710595875c65969	LA_ITS1	0	LA_ITS1	Leaves	ITS1	LA	LA1_ITS1	LA1	Fungi	Ascomycota	Sordariomycetes	Sordariales	Chaetomiaceae	Acrophialophora
acd706c5502f8734a710595875c65969	LB_ITS1	0	LB_ITS1	Leaves	ITS1	LB	LB1_ITS1	LB1	Fungi	Ascomycota	Sordariomycetes	Sordariales	Chaetomiaceae	Acrophialophora
acd706c5502f8734a710595875c65969	RB_ITSf	0	RB_ITSf	Roots	ITSf	RB	RB1_ITSf	RB1	Fungi	Ascomycota	Sordariomycetes	Sordariales	Chaetomiaceae	Acrophialophora
acd706c5502f8734a710595875c65969	RA_ITSf	0	RA_ITSf	Roots	ITSf	RA	RA1_ITSf	RA1	Fungi	Ascomycota	Sordariomycetes	Sordariales	Chaetomiaceae	Acrophialophora
acd706c5502f8734a710595875c65969	LA_ITSf	0	LA_ITSf	Leaves	ITSf	LA	LA1_ITSf	LA1	Fungi	Ascomycota	Sordariomycetes	Sordariales	Chaetomiaceae	Acrophialophora
acd706c5502f8734a710595875c65969	RB_ITS2	0	RB_ITS2	Roots	ITS2	RB	RB1_ITS2	RB1	Fungi	Ascomycota	Sordariomycetes	Sordariales	Chaetomiaceae	Acrophialophora
acd706c5502f8734a710595875c65969	LB_ITS2	0	LB_ITS2	Leaves	ITS2	LB	LB1_ITS2	LB1	Fungi	Ascomycota	Sordariomycetes	Sordariales	Chaetomiaceae	Acrophialophora
acd706c5502f8734a710595875c65969	RA_ITS2	0	RA_ITS2	Roots	ITS2	RA	RA1_ITS2	RA1	Fungi	Ascomycota	Sordariomycetes	Sordariales	Chaetomiaceae	Acrophialophora
acd706c5502f8734a710595875c65969	LB_ITSf	0	LB_ITSf	Leaves	ITSf	LB	LB1_ITSf	LB1	Fungi	Ascomycota	Sordariomycetes	Sordariales	Chaetomiaceae	Acrophialophora
acd706c5502f8734a710595875c65969	LA_ITS2	0	LA_ITS2	Leaves	ITS2	LA	LA1_ITS2	LA1	Fungi	Ascomycota	Sordariomycetes	Sordariales	Chaetomiaceae	Acrophialophora
acd706c5502f8734a710595875c65969	RA_ITS1	0	RA_ITS1	Roots	ITS1	RA	RA1_ITS1	RA1	Fungi	Ascomycota	Sordariomycetes	Sordariales	Chaetomiaceae	Acrophialophora
ae205b12ae63221d5799cbf270a3152d	LB_ITS2	0	LB_ITS2	Leaves	ITS2	LB	LB1_ITS2	LB1	Fungi	Ascomycota	Sordariomycetes	Glomerellales	Plectosphaerellaceae	Verticillium
ae205b12ae63221d5799cbf270a3152d	LA_ITS1	0	LA_ITS1	Leaves	ITS1	LA	LA1_ITS1	LA1	Fungi	Ascomycota	Sordariomycetes	Glomerellales	Plectosphaerellaceae	Verticillium
ae205b12ae63221d5799cbf270a3152d	LA_ITS2	0	LA_ITS2	Leaves	ITS2	LA	LA1_ITS2	LA1	Fungi	Ascomycota	Sordariomycetes	Glomerellales	Plectosphaerellaceae	Verticillium
ae205b12ae63221d5799cbf270a3152d	LB_ITS1	0	LB_ITS1	Leaves	ITS1	LB	LB1_ITS1	LB1	Fungi	Ascomycota	Sordariomycetes	Glomerellales	Plectosphaerellaceae	Verticillium
ae205b12ae63221d5799cbf270a3152d	LA_ITSf	0	LA_ITSf	Leaves	ITSf	LA	LA1_ITSf	LA1	Fungi	Ascomycota	Sordariomycetes	Glomerellales	Plectosphaerellaceae	Verticillium
ae205b12ae63221d5799cbf270a3152d	RA_ITS2	0	RA_ITS2	Roots	ITS2	RA	RA1_ITS2	RA1	Fungi	Ascomycota	Sordariomycetes	Glomerellales	Plectosphaerellaceae	Verticillium
ae205b12ae63221d5799cbf270a3152d	RA_ITS1	0	RA_ITS1	Roots	ITS1	RA	RA1_ITS1	RA1	Fungi	Ascomycota	Sordariomycetes	Glomerellales	Plectosphaerellaceae	Verticillium
ae205b12ae63221d5799cbf270a3152d	LB_ITSf	0	LB_ITSf	Leaves	ITSf	LB	LB1_ITSf	LB1	Fungi	Ascomycota	Sordariomycetes	Glomerellales	Plectosphaerellaceae	Verticillium
afee035512d30142574821c0625aa345	LB_ITS1	0	LB_ITS1	Leaves	ITS1	LB	LB1_ITS1	LB1	Fungi	Ascomycota	Sordariomycetes	Sordariales	Chaetomiaceae	Chaetomidium
afee035512d30142574821c0625aa345	LA_ITS1	0	LA_ITS1	Leaves	ITS1	LA	LA1_ITS1	LA1	Fungi	Ascomycota	Sordariomycetes	Sordariales	Chaetomiaceae	Chaetomidium
afee035512d30142574821c0625aa345	LB_ITS2	0	LB_ITS2	Leaves	ITS2	LB	LB1_ITS2	LB1	Fungi	Ascomycota	Sordariomycetes	Sordariales	Chaetomiaceae	Chaetomidium
afee035512d30142574821c0625aa345	LA_ITS2	0	LA_ITS2	Leaves	ITS2	LA	LA1_ITS2	LA1	Fungi	Ascomycota	Sordariomycetes	Sordariales	Chaetomiaceae	Chaetomidium
afee035512d30142574821c0625aa345	RA_ITSf	0	RA_ITSf	Roots	ITSf	RA	RA1_ITSf	RA1	Fungi	Ascomycota	Sordariomycetes	Sordariales	Chaetomiaceae	Chaetomidium
afee035512d30142574821c0625aa345	LA_ITSf	0	LA_ITSf	Leaves	ITSf	LA	LA1_ITSf	LA1	Fungi	Ascomycota	Sordariomycetes	Sordariales	Chaetomiaceae	Chaetomidium
afee035512d30142574821c0625aa345	RB_ITS1	0	RB_ITS1	Roots	ITS1	RB	RB1_ITS1	RB1	Fungi	Ascomycota	Sordariomycetes	Sordariales	Chaetomiaceae	Chaetomidium
afee035512d30142574821c0625aa345	RA_ITS1	0	RA_ITS1	Roots	ITS1	RA	RA1_ITS1	RA1	Fungi	Ascomycota	Sordariomycetes	Sordariales	Chaetomiaceae	Chaetomidium
afee035512d30142574821c0625aa345	LB_ITSf	0	LB_ITSf	Leaves	ITSf	LB	LB1_ITSf	LB1	Fungi	Ascomycota	Sordariomycetes	Sordariales	Chaetomiaceae	Chaetomidium
afee035512d30142574821c0625aa345	RA_ITS2	0	RA_ITS2	Roots	ITS2	RA	RA1_ITS2	RA1	Fungi	Ascomycota	Sordariomycetes	Sordariales	Chaetomiaceae	Chaetomidium
b1c0d96dae6ff9e72663b97ab149c4c4	LB_ITS1	0	LB_ITS1	Leaves	ITS1	LB	LB1_ITS1	LB1	Viridiplantae	Anthophyta	Eudicotyledonae	Caryophyllales	Amaranthaceae	Chenopodium
b1c0d96dae6ff9e72663b97ab149c4c4	LA_ITSf	0	LA_ITSf	Leaves	ITSf	LA	LA1_ITSf	LA1	Viridiplantae	Anthophyta	Eudicotyledonae	Caryophyllales	Amaranthaceae	Chenopodium
b1c0d96dae6ff9e72663b97ab149c4c4	RB_ITS1	0	RB_ITS1	Roots	ITS1	RB	RB1_ITS1	RB1	Viridiplantae	Anthophyta	Eudicotyledonae	Caryophyllales	Amaranthaceae	Chenopodium
b1c0d96dae6ff9e72663b97ab149c4c4	RB_ITSf	0	RB_ITSf	Roots	ITSf	RB	RB1_ITSf	RB1	Viridiplantae	Anthophyta	Eudicotyledonae	Caryophyllales	Amaranthaceae	Chenopodium
b1c0d96dae6ff9e72663b97ab149c4c4	LA_ITS2	0	LA_ITS2	Leaves	ITS2	LA	LA1_ITS2	LA1	Viridiplantae	Anthophyta	Eudicotyledonae	Caryophyllales	Amaranthaceae	Chenopodium
b1c0d96dae6ff9e72663b97ab149c4c4	RA_ITSf	0	RA_ITSf	Roots	ITSf	RA	RA1_ITSf	RA1	Viridiplantae	Anthophyta	Eudicotyledonae	Caryophyllales	Amaranthaceae	Chenopodium
b1c0d96dae6ff9e72663b97ab149c4c4	RA_ITS1	0	RA_ITS1	Roots	ITS1	RA	RA1_ITS1	RA1	Viridiplantae	Anthophyta	Eudicotyledonae	Caryophyllales	Amaranthaceae	Chenopodium
b1c0d96dae6ff9e72663b97ab149c4c4	RA_ITS2	0	RA_ITS2	Roots	ITS2	RA	RA1_ITS2	RA1	Viridiplantae	Anthophyta	Eudicotyledonae	Caryophyllales	Amaranthaceae	Chenopodium
b1c0d96dae6ff9e72663b97ab149c4c4	RB_ITS2	0	RB_ITS2	Roots	ITS2	RB	RB1_ITS2	RB1	Viridiplantae	Anthophyta	Eudicotyledonae	Caryophyllales	Amaranthaceae	Chenopodium
b1c0d96dae6ff9e72663b97ab149c4c4	LB_ITSf	0	LB_ITSf	Leaves	ITSf	LB	LB1_ITSf	LB1	Viridiplantae	Anthophyta	Eudicotyledonae	Caryophyllales	Amaranthaceae	Chenopodium
b1c0d96dae6ff9e72663b97ab149c4c4	LB_ITS2	0	LB_ITS2	Leaves	ITS2	LB	LB1_ITS2	LB1	Viridiplantae	Anthophyta	Eudicotyledonae	Caryophyllales	Amaranthaceae	Chenopodium
b2a2ccb403f24de53abfd7be5b26554e	LB_ITS1	0	LB_ITS1	Leaves	ITS1	LB	LB1_ITS1	LB1	Viridiplantae	Anthophyta	Monocotyledonae	Monocotyledonae_ord_Incertae_sedis	Monocotyledonae_fam_Incertae_sedis	Monocotyledonae_gen_Incertae_sedis
b2a2ccb403f24de53abfd7be5b26554e	RB_ITSf	0	RB_ITSf	Roots	ITSf	RB	RB1_ITSf	RB1	Viridiplantae	Anthophyta	Monocotyledonae	Monocotyledonae_ord_Incertae_sedis	Monocotyledonae_fam_Incertae_sedis	Monocotyledonae_gen_Incertae_sedis
b2a2ccb403f24de53abfd7be5b26554e	LA_ITS1	0	LA_ITS1	Leaves	ITS1	LA	LA1_ITS1	LA1	Viridiplantae	Anthophyta	Monocotyledonae	Monocotyledonae_ord_Incertae_sedis	Monocotyledonae_fam_Incertae_sedis	Monocotyledonae_gen_Incertae_sedis
b2a2ccb403f24de53abfd7be5b26554e	LA_ITS2	0	LA_ITS2	Leaves	ITS2	LA	LA1_ITS2	LA1	Viridiplantae	Anthophyta	Monocotyledonae	Monocotyledonae_ord_Incertae_sedis	Monocotyledonae_fam_Incertae_sedis	Monocotyledonae_gen_Incertae_sedis
b2a2ccb403f24de53abfd7be5b26554e	RA_ITS1	0	RA_ITS1	Roots	ITS1	RA	RA1_ITS1	RA1	Viridiplantae	Anthophyta	Monocotyledonae	Monocotyledonae_ord_Incertae_sedis	Monocotyledonae_fam_Incertae_sedis	Monocotyledonae_gen_Incertae_sedis
b2a2ccb403f24de53abfd7be5b26554e	LA_ITSf	0	LA_ITSf	Leaves	ITSf	LA	LA1_ITSf	LA1	Viridiplantae	Anthophyta	Monocotyledonae	Monocotyledonae_ord_Incertae_sedis	Monocotyledonae_fam_Incertae_sedis	Monocotyledonae_gen_Incertae_sedis
b2a2ccb403f24de53abfd7be5b26554e	LB_ITSf	0	LB_ITSf	Leaves	ITSf	LB	LB1_ITSf	LB1	Viridiplantae	Anthophyta	Monocotyledonae	Monocotyledonae_ord_Incertae_sedis	Monocotyledonae_fam_Incertae_sedis	Monocotyledonae_gen_Incertae_sedis
b2a2ccb403f24de53abfd7be5b26554e	LB_ITS2	0	LB_ITS2	Leaves	ITS2	LB	LB1_ITS2	LB1	Viridiplantae	Anthophyta	Monocotyledonae	Monocotyledonae_ord_Incertae_sedis	Monocotyledonae_fam_Incertae_sedis	Monocotyledonae_gen_Incertae_sedis
b2a2ccb403f24de53abfd7be5b26554e	RA_ITS2	0	RA_ITS2	Roots	ITS2	RA	RA1_ITS2	RA1	Viridiplantae	Anthophyta	Monocotyledonae	Monocotyledonae_ord_Incertae_sedis	Monocotyledonae_fam_Incertae_sedis	Monocotyledonae_gen_Incertae_sedis
b4fe0083dc58be21905adb4005a17584	LA_ITS1	0	LA_ITS1	Leaves	ITS1	LA	LA1_ITS1	LA1	Fungi	Basidiomycota	Agaricomycetes	Agaricales	Strophariaceae	Agrocybe
b4fe0083dc58be21905adb4005a17584	LA_ITSf	0	LA_ITSf	Leaves	ITSf	LA	LA1_ITSf	LA1	Fungi	Basidiomycota	Agaricomycetes	Agaricales	Strophariaceae	Agrocybe
b4fe0083dc58be21905adb4005a17584	RB_ITSf	0	RB_ITSf	Roots	ITSf	RB	RB1_ITSf	RB1	Fungi	Basidiomycota	Agaricomycetes	Agaricales	Strophariaceae	Agrocybe
b4fe0083dc58be21905adb4005a17584	LB_ITS1	0	LB_ITS1	Leaves	ITS1	LB	LB1_ITS1	LB1	Fungi	Basidiomycota	Agaricomycetes	Agaricales	Strophariaceae	Agrocybe
b4fe0083dc58be21905adb4005a17584	LA_ITS2	0	LA_ITS2	Leaves	ITS2	LA	LA1_ITS2	LA1	Fungi	Basidiomycota	Agaricomycetes	Agaricales	Strophariaceae	Agrocybe
b4fe0083dc58be21905adb4005a17584	RA_ITS1	0	RA_ITS1	Roots	ITS1	RA	RA1_ITS1	RA1	Fungi	Basidiomycota	Agaricomycetes	Agaricales	Strophariaceae	Agrocybe
b4fe0083dc58be21905adb4005a17584	LB_ITSf	0	LB_ITSf	Leaves	ITSf	LB	LB1_ITSf	LB1	Fungi	Basidiomycota	Agaricomycetes	Agaricales	Strophariaceae	Agrocybe
b4fe0083dc58be21905adb4005a17584	LB_ITS2	0	LB_ITS2	Leaves	ITS2	LB	LB1_ITS2	LB1	Fungi	Basidiomycota	Agaricomycetes	Agaricales	Strophariaceae	Agrocybe
b4fe0083dc58be21905adb4005a17584	RB_ITS1	0	RB_ITS1	Roots	ITS1	RB	RB1_ITS1	RB1	Fungi	Basidiomycota	Agaricomycetes	Agaricales	Strophariaceae	Agrocybe
b4fe0083dc58be21905adb4005a17584	RA_ITSf	0	RA_ITSf	Roots	ITSf	RA	RA1_ITSf	RA1	Fungi	Basidiomycota	Agaricomycetes	Agaricales	Strophariaceae	Agrocybe
b4fe0083dc58be21905adb4005a17584	RA_ITS2	0	RA_ITS2	Roots	ITS2	RA	RA1_ITS2	RA1	Fungi	Basidiomycota	Agaricomycetes	Agaricales	Strophariaceae	Agrocybe
baea0e709248be0c44567db79aac18ea	RB_ITSf	0	RB_ITSf	Roots	ITSf	RB	RB1_ITSf	RB1	Fungi	Ascomycota	NA	NA	NA	Unassigned
baea0e709248be0c44567db79aac18ea	LA_ITS1	0	LA_ITS1	Leaves	ITS1	LA	LA1_ITS1	LA1	Fungi	Ascomycota	NA	NA	NA	Unassigned
baea0e709248be0c44567db79aac18ea	LA_ITSf	0	LA_ITSf	Leaves	ITSf	LA	LA1_ITSf	LA1	Fungi	Ascomycota	NA	NA	NA	Unassigned
baea0e709248be0c44567db79aac18ea	RB_ITS2	0	RB_ITS2	Roots	ITS2	RB	RB1_ITS2	RB1	Fungi	Ascomycota	NA	NA	NA	Unassigned
baea0e709248be0c44567db79aac18ea	LA_ITS2	0	LA_ITS2	Leaves	ITS2	LA	LA1_ITS2	LA1	Fungi	Ascomycota	NA	NA	NA	Unassigned
baea0e709248be0c44567db79aac18ea	RA_ITSf	0	RA_ITSf	Roots	ITSf	RA	RA1_ITSf	RA1	Fungi	Ascomycota	NA	NA	NA	Unassigned
baea0e709248be0c44567db79aac18ea	RA_ITS2	0	RA_ITS2	Roots	ITS2	RA	RA1_ITS2	RA1	Fungi	Ascomycota	NA	NA	NA	Unassigned
baea0e709248be0c44567db79aac18ea	LB_ITS2	0	LB_ITS2	Leaves	ITS2	LB	LB1_ITS2	LB1	Fungi	Ascomycota	NA	NA	NA	Unassigned
baea0e709248be0c44567db79aac18ea	LB_ITS1	0	LB_ITS1	Leaves	ITS1	LB	LB1_ITS1	LB1	Fungi	Ascomycota	NA	NA	NA	Unassigned
baea0e709248be0c44567db79aac18ea	RA_ITS1	0	RA_ITS1	Roots	ITS1	RA	RA1_ITS1	RA1	Fungi	Ascomycota	NA	NA	NA	Unassigned
baea0e709248be0c44567db79aac18ea	LB_ITSf	0	LB_ITSf	Leaves	ITSf	LB	LB1_ITSf	LB1	Fungi	Ascomycota	NA	NA	NA	Unassigned
bf5892d40021920702970b5c88d5aa9a	LB_ITS1	0	LB_ITS1	Leaves	ITS1	LB	LB1_ITS1	LB1	Fungi	Ascomycota	Dothideomycetes	Pleosporales	Massarinaceae	Helminthosporium
bf5892d40021920702970b5c88d5aa9a	RA_ITS1	0	RA_ITS1	Roots	ITS1	RA	RA1_ITS1	RA1	Fungi	Ascomycota	Dothideomycetes	Pleosporales	Massarinaceae	Helminthosporium
bf5892d40021920702970b5c88d5aa9a	LB_ITSf	0	LB_ITSf	Leaves	ITSf	LB	LB1_ITSf	LB1	Fungi	Ascomycota	Dothideomycetes	Pleosporales	Massarinaceae	Helminthosporium
bf5892d40021920702970b5c88d5aa9a	RA_ITSf	0	RA_ITSf	Roots	ITSf	RA	RA1_ITSf	RA1	Fungi	Ascomycota	Dothideomycetes	Pleosporales	Massarinaceae	Helminthosporium
bf5892d40021920702970b5c88d5aa9a	LA_ITSf	0	LA_ITSf	Leaves	ITSf	LA	LA1_ITSf	LA1	Fungi	Ascomycota	Dothideomycetes	Pleosporales	Massarinaceae	Helminthosporium
bf5892d40021920702970b5c88d5aa9a	RA_ITS2	0	RA_ITS2	Roots	ITS2	RA	RA1_ITS2	RA1	Fungi	Ascomycota	Dothideomycetes	Pleosporales	Massarinaceae	Helminthosporium
bf5892d40021920702970b5c88d5aa9a	LA_ITS1	0	LA_ITS1	Leaves	ITS1	LA	LA1_ITS1	LA1	Fungi	Ascomycota	Dothideomycetes	Pleosporales	Massarinaceae	Helminthosporium
bf5892d40021920702970b5c88d5aa9a	LA_ITS2	0	LA_ITS2	Leaves	ITS2	LA	LA1_ITS2	LA1	Fungi	Ascomycota	Dothideomycetes	Pleosporales	Massarinaceae	Helminthosporium
bf5892d40021920702970b5c88d5aa9a	LB_ITS2	0	LB_ITS2	Leaves	ITS2	LB	LB1_ITS2	LB1	Fungi	Ascomycota	Dothideomycetes	Pleosporales	Massarinaceae	Helminthosporium
c0ee76cbdedd80091aeb36eb8c9be7d6	RB_ITS2	0	RB_ITS2	Roots	ITS2	RB	RB1_ITS2	RB1	Stramenopila	Oomycota	Oomycetes	Peronosporales	Peronosporaceae	Peronospora
c0ee76cbdedd80091aeb36eb8c9be7d6	RA_ITS1	0	RA_ITS1	Roots	ITS1	RA	RA1_ITS1	RA1	Stramenopila	Oomycota	Oomycetes	Peronosporales	Peronosporaceae	Peronospora
c0ee76cbdedd80091aeb36eb8c9be7d6	LB_ITS1	0	LB_ITS1	Leaves	ITS1	LB	LB1_ITS1	LB1	Stramenopila	Oomycota	Oomycetes	Peronosporales	Peronosporaceae	Peronospora
c0ee76cbdedd80091aeb36eb8c9be7d6	RA_ITSf	0	RA_ITSf	Roots	ITSf	RA	RA1_ITSf	RA1	Stramenopila	Oomycota	Oomycetes	Peronosporales	Peronosporaceae	Peronospora
c0ee76cbdedd80091aeb36eb8c9be7d6	RB_ITS1	0	RB_ITS1	Roots	ITS1	RB	RB1_ITS1	RB1	Stramenopila	Oomycota	Oomycetes	Peronosporales	Peronosporaceae	Peronospora
c0ee76cbdedd80091aeb36eb8c9be7d6	RB_ITSf	0	RB_ITSf	Roots	ITSf	RB	RB1_ITSf	RB1	Stramenopila	Oomycota	Oomycetes	Peronosporales	Peronosporaceae	Peronospora
c0ee76cbdedd80091aeb36eb8c9be7d6	LB_ITSf	0	LB_ITSf	Leaves	ITSf	LB	LB1_ITSf	LB1	Stramenopila	Oomycota	Oomycetes	Peronosporales	Peronosporaceae	Peronospora
c0ee76cbdedd80091aeb36eb8c9be7d6	LB_ITS2	0	LB_ITS2	Leaves	ITS2	LB	LB1_ITS2	LB1	Stramenopila	Oomycota	Oomycetes	Peronosporales	Peronosporaceae	Peronospora
c0ee76cbdedd80091aeb36eb8c9be7d6	LA_ITSf	0	LA_ITSf	Leaves	ITSf	LA	LA1_ITSf	LA1	Stramenopila	Oomycota	Oomycetes	Peronosporales	Peronosporaceae	Peronospora
c0ee76cbdedd80091aeb36eb8c9be7d6	RA_ITS2	0	RA_ITS2	Roots	ITS2	RA	RA1_ITS2	RA1	Stramenopila	Oomycota	Oomycetes	Peronosporales	Peronosporaceae	Peronospora
c0ee76cbdedd80091aeb36eb8c9be7d6	LA_ITS2	0	LA_ITS2	Leaves	ITS2	LA	LA1_ITS2	LA1	Stramenopila	Oomycota	Oomycetes	Peronosporales	Peronosporaceae	Peronospora
c1b5dc0d8d3deb27560809698ee19c87	LB_ITS1	0	LB_ITS1	Leaves	ITS1	LB	LB1_ITS1	LB1	Viridiplantae	Anthophyta	Eudicotyledonae	Asterales	Asteraceae	Unassigned
c1b5dc0d8d3deb27560809698ee19c87	LB_ITS2	0	LB_ITS2	Leaves	ITS2	LB	LB1_ITS2	LB1	Viridiplantae	Anthophyta	Eudicotyledonae	Asterales	Asteraceae	Unassigned
c1b5dc0d8d3deb27560809698ee19c87	LA_ITS1	0	LA_ITS1	Leaves	ITS1	LA	LA1_ITS1	LA1	Viridiplantae	Anthophyta	Eudicotyledonae	Asterales	Asteraceae	Unassigned
c1b5dc0d8d3deb27560809698ee19c87	RA_ITS2	0	RA_ITS2	Roots	ITS2	RA	RA1_ITS2	RA1	Viridiplantae	Anthophyta	Eudicotyledonae	Asterales	Asteraceae	Unassigned
c1b5dc0d8d3deb27560809698ee19c87	RB_ITS1	0	RB_ITS1	Roots	ITS1	RB	RB1_ITS1	RB1	Viridiplantae	Anthophyta	Eudicotyledonae	Asterales	Asteraceae	Unassigned
c1b5dc0d8d3deb27560809698ee19c87	RA_ITS1	0	RA_ITS1	Roots	ITS1	RA	RA1_ITS1	RA1	Viridiplantae	Anthophyta	Eudicotyledonae	Asterales	Asteraceae	Unassigned
c1b5dc0d8d3deb27560809698ee19c87	LA_ITS2	0	LA_ITS2	Leaves	ITS2	LA	LA1_ITS2	LA1	Viridiplantae	Anthophyta	Eudicotyledonae	Asterales	Asteraceae	Unassigned
c1b5dc0d8d3deb27560809698ee19c87	LA_ITSf	0	LA_ITSf	Leaves	ITSf	LA	LA1_ITSf	LA1	Viridiplantae	Anthophyta	Eudicotyledonae	Asterales	Asteraceae	Unassigned
c1b5dc0d8d3deb27560809698ee19c87	RB_ITSf	0	RB_ITSf	Roots	ITSf	RB	RB1_ITSf	RB1	Viridiplantae	Anthophyta	Eudicotyledonae	Asterales	Asteraceae	Unassigned
c1b5dc0d8d3deb27560809698ee19c87	LB_ITSf	0	LB_ITSf	Leaves	ITSf	LB	LB1_ITSf	LB1	Viridiplantae	Anthophyta	Eudicotyledonae	Asterales	Asteraceae	Unassigned
c1b5dc0d8d3deb27560809698ee19c87	RA_ITSf	0	RA_ITSf	Roots	ITSf	RA	RA1_ITSf	RA1	Viridiplantae	Anthophyta	Eudicotyledonae	Asterales	Asteraceae	Unassigned
c41ffbadc55008d0ec70cc7b911791a7	LA_ITS1	0	LA_ITS1	Leaves	ITS1	LA	LA1_ITS1	LA1	Fungi	Ascomycota	Dothideomycetes	Pleosporales	Melanommataceae	Melanodiplodia
c41ffbadc55008d0ec70cc7b911791a7	LB_ITS2	0	LB_ITS2	Leaves	ITS2	LB	LB1_ITS2	LB1	Fungi	Ascomycota	Dothideomycetes	Pleosporales	Melanommataceae	Melanodiplodia
c41ffbadc55008d0ec70cc7b911791a7	RB_ITSf	0	RB_ITSf	Roots	ITSf	RB	RB1_ITSf	RB1	Fungi	Ascomycota	Dothideomycetes	Pleosporales	Melanommataceae	Melanodiplodia
c41ffbadc55008d0ec70cc7b911791a7	RA_ITS2	0	RA_ITS2	Roots	ITS2	RA	RA1_ITS2	RA1	Fungi	Ascomycota	Dothideomycetes	Pleosporales	Melanommataceae	Melanodiplodia
c41ffbadc55008d0ec70cc7b911791a7	LA_ITSf	0	LA_ITSf	Leaves	ITSf	LA	LA1_ITSf	LA1	Fungi	Ascomycota	Dothideomycetes	Pleosporales	Melanommataceae	Melanodiplodia
c41ffbadc55008d0ec70cc7b911791a7	LB_ITSf	0	LB_ITSf	Leaves	ITSf	LB	LB1_ITSf	LB1	Fungi	Ascomycota	Dothideomycetes	Pleosporales	Melanommataceae	Melanodiplodia
c41ffbadc55008d0ec70cc7b911791a7	LA_ITS2	0	LA_ITS2	Leaves	ITS2	LA	LA1_ITS2	LA1	Fungi	Ascomycota	Dothideomycetes	Pleosporales	Melanommataceae	Melanodiplodia
c41ffbadc55008d0ec70cc7b911791a7	LB_ITS1	0	LB_ITS1	Leaves	ITS1	LB	LB1_ITS1	LB1	Fungi	Ascomycota	Dothideomycetes	Pleosporales	Melanommataceae	Melanodiplodia
c41ffbadc55008d0ec70cc7b911791a7	RA_ITS1	0	RA_ITS1	Roots	ITS1	RA	RA1_ITS1	RA1	Fungi	Ascomycota	Dothideomycetes	Pleosporales	Melanommataceae	Melanodiplodia
c41ffbadc55008d0ec70cc7b911791a7	RB_ITS2	0	RB_ITS2	Roots	ITS2	RB	RB1_ITS2	RB1	Fungi	Ascomycota	Dothideomycetes	Pleosporales	Melanommataceae	Melanodiplodia
c41ffbadc55008d0ec70cc7b911791a7	RA_ITSf	0	RA_ITSf	Roots	ITSf	RA	RA1_ITSf	RA1	Fungi	Ascomycota	Dothideomycetes	Pleosporales	Melanommataceae	Melanodiplodia
c6fec57f8ef1455e3d7099a674a51efd	LA_ITS1	0	LA_ITS1	Leaves	ITS1	LA	LA1_ITS1	LA1	Fungi	Ascomycota	Eurotiomycetes	Eurotiales	Aspergillaceae	Penicillium
c6fec57f8ef1455e3d7099a674a51efd	LB_ITS1	0	LB_ITS1	Leaves	ITS1	LB	LB1_ITS1	LB1	Fungi	Ascomycota	Eurotiomycetes	Eurotiales	Aspergillaceae	Penicillium
c6fec57f8ef1455e3d7099a674a51efd	RB_ITSf	0	RB_ITSf	Roots	ITSf	RB	RB1_ITSf	RB1	Fungi	Ascomycota	Eurotiomycetes	Eurotiales	Aspergillaceae	Penicillium
c6fec57f8ef1455e3d7099a674a51efd	LA_ITS2	0	LA_ITS2	Leaves	ITS2	LA	LA1_ITS2	LA1	Fungi	Ascomycota	Eurotiomycetes	Eurotiales	Aspergillaceae	Penicillium
c6fec57f8ef1455e3d7099a674a51efd	LA_ITSf	0	LA_ITSf	Leaves	ITSf	LA	LA1_ITSf	LA1	Fungi	Ascomycota	Eurotiomycetes	Eurotiales	Aspergillaceae	Penicillium
c6fec57f8ef1455e3d7099a674a51efd	RA_ITS1	0	RA_ITS1	Roots	ITS1	RA	RA1_ITS1	RA1	Fungi	Ascomycota	Eurotiomycetes	Eurotiales	Aspergillaceae	Penicillium
c6fec57f8ef1455e3d7099a674a51efd	LB_ITSf	0	LB_ITSf	Leaves	ITSf	LB	LB1_ITSf	LB1	Fungi	Ascomycota	Eurotiomycetes	Eurotiales	Aspergillaceae	Penicillium
c6fec57f8ef1455e3d7099a674a51efd	RA_ITS2	0	RA_ITS2	Roots	ITS2	RA	RA1_ITS2	RA1	Fungi	Ascomycota	Eurotiomycetes	Eurotiales	Aspergillaceae	Penicillium
c6fec57f8ef1455e3d7099a674a51efd	LB_ITS2	0	LB_ITS2	Leaves	ITS2	LB	LB1_ITS2	LB1	Fungi	Ascomycota	Eurotiomycetes	Eurotiales	Aspergillaceae	Penicillium
ca521edfd5c6aaf8945c37951c9ebf02	LB_ITS1	0	LB_ITS1	Leaves	ITS1	LB	LB1_ITS1	LB1	Fungi	Basidiomycota	Microbotryomycetes	Sporidiobolales	Sporidiobolaceae	Rhodotorula
ca521edfd5c6aaf8945c37951c9ebf02	RB_ITSf	0	RB_ITSf	Roots	ITSf	RB	RB1_ITSf	RB1	Fungi	Basidiomycota	Microbotryomycetes	Sporidiobolales	Sporidiobolaceae	Rhodotorula
ca521edfd5c6aaf8945c37951c9ebf02	LB_ITS2	0	LB_ITS2	Leaves	ITS2	LB	LB1_ITS2	LB1	Fungi	Basidiomycota	Microbotryomycetes	Sporidiobolales	Sporidiobolaceae	Rhodotorula
ca521edfd5c6aaf8945c37951c9ebf02	RA_ITS1	0	RA_ITS1	Roots	ITS1	RA	RA1_ITS1	RA1	Fungi	Basidiomycota	Microbotryomycetes	Sporidiobolales	Sporidiobolaceae	Rhodotorula
ca521edfd5c6aaf8945c37951c9ebf02	LA_ITS1	0	LA_ITS1	Leaves	ITS1	LA	LA1_ITS1	LA1	Fungi	Basidiomycota	Microbotryomycetes	Sporidiobolales	Sporidiobolaceae	Rhodotorula
ca521edfd5c6aaf8945c37951c9ebf02	RB_ITS1	0	RB_ITS1	Roots	ITS1	RB	RB1_ITS1	RB1	Fungi	Basidiomycota	Microbotryomycetes	Sporidiobolales	Sporidiobolaceae	Rhodotorula
ca521edfd5c6aaf8945c37951c9ebf02	LA_ITS2	0	LA_ITS2	Leaves	ITS2	LA	LA1_ITS2	LA1	Fungi	Basidiomycota	Microbotryomycetes	Sporidiobolales	Sporidiobolaceae	Rhodotorula
ca521edfd5c6aaf8945c37951c9ebf02	RA_ITSf	0	RA_ITSf	Roots	ITSf	RA	RA1_ITSf	RA1	Fungi	Basidiomycota	Microbotryomycetes	Sporidiobolales	Sporidiobolaceae	Rhodotorula
ca521edfd5c6aaf8945c37951c9ebf02	LB_ITSf	0	LB_ITSf	Leaves	ITSf	LB	LB1_ITSf	LB1	Fungi	Basidiomycota	Microbotryomycetes	Sporidiobolales	Sporidiobolaceae	Rhodotorula
ca521edfd5c6aaf8945c37951c9ebf02	RB_ITS2	0	RB_ITS2	Roots	ITS2	RB	RB1_ITS2	RB1	Fungi	Basidiomycota	Microbotryomycetes	Sporidiobolales	Sporidiobolaceae	Rhodotorula
ca521edfd5c6aaf8945c37951c9ebf02	RA_ITS2	0	RA_ITS2	Roots	ITS2	RA	RA1_ITS2	RA1	Fungi	Basidiomycota	Microbotryomycetes	Sporidiobolales	Sporidiobolaceae	Rhodotorula
ca9fcbd3729a7d98ef043e71059d9a93	LB_ITS1	0	LB_ITS1	Leaves	ITS1	LB	LB1_ITS1	LB1	Fungi	Ascomycota	Sordariomycetes	Hypocreales	Nectriaceae	Dactylonectria
ca9fcbd3729a7d98ef043e71059d9a93	LA_ITSf	0	LA_ITSf	Leaves	ITSf	LA	LA1_ITSf	LA1	Fungi	Ascomycota	Sordariomycetes	Hypocreales	Nectriaceae	Dactylonectria
ca9fcbd3729a7d98ef043e71059d9a93	RB_ITSf	0	RB_ITSf	Roots	ITSf	RB	RB1_ITSf	RB1	Fungi	Ascomycota	Sordariomycetes	Hypocreales	Nectriaceae	Dactylonectria
ca9fcbd3729a7d98ef043e71059d9a93	LA_ITS1	0	LA_ITS1	Leaves	ITS1	LA	LA1_ITS1	LA1	Fungi	Ascomycota	Sordariomycetes	Hypocreales	Nectriaceae	Dactylonectria
ca9fcbd3729a7d98ef043e71059d9a93	LB_ITS2	0	LB_ITS2	Leaves	ITS2	LB	LB1_ITS2	LB1	Fungi	Ascomycota	Sordariomycetes	Hypocreales	Nectriaceae	Dactylonectria
ca9fcbd3729a7d98ef043e71059d9a93	RA_ITS1	0	RA_ITS1	Roots	ITS1	RA	RA1_ITS1	RA1	Fungi	Ascomycota	Sordariomycetes	Hypocreales	Nectriaceae	Dactylonectria
ca9fcbd3729a7d98ef043e71059d9a93	LA_ITS2	0	LA_ITS2	Leaves	ITS2	LA	LA1_ITS2	LA1	Fungi	Ascomycota	Sordariomycetes	Hypocreales	Nectriaceae	Dactylonectria
ca9fcbd3729a7d98ef043e71059d9a93	RA_ITSf	0	RA_ITSf	Roots	ITSf	RA	RA1_ITSf	RA1	Fungi	Ascomycota	Sordariomycetes	Hypocreales	Nectriaceae	Dactylonectria
ca9fcbd3729a7d98ef043e71059d9a93	LB_ITSf	0	LB_ITSf	Leaves	ITSf	LB	LB1_ITSf	LB1	Fungi	Ascomycota	Sordariomycetes	Hypocreales	Nectriaceae	Dactylonectria
ca9fcbd3729a7d98ef043e71059d9a93	RB_ITS2	0	RB_ITS2	Roots	ITS2	RB	RB1_ITS2	RB1	Fungi	Ascomycota	Sordariomycetes	Hypocreales	Nectriaceae	Dactylonectria
ca9fcbd3729a7d98ef043e71059d9a93	RB_ITS1	0	RB_ITS1	Roots	ITS1	RB	RB1_ITS1	RB1	Fungi	Ascomycota	Sordariomycetes	Hypocreales	Nectriaceae	Dactylonectria
cfa061f4915ad2b85c6e7ee860148a0b	LA_ITSf	0	LA_ITSf	Leaves	ITSf	LA	LA1_ITSf	LA1	Fungi	Ascomycota	Sordariomycetes	Glomerellales	Plectosphaerellaceae	Plectosphaerella
cfa061f4915ad2b85c6e7ee860148a0b	LB_ITS1	0	LB_ITS1	Leaves	ITS1	LB	LB1_ITS1	LB1	Fungi	Ascomycota	Sordariomycetes	Glomerellales	Plectosphaerellaceae	Plectosphaerella
cfa061f4915ad2b85c6e7ee860148a0b	LA_ITS1	0	LA_ITS1	Leaves	ITS1	LA	LA1_ITS1	LA1	Fungi	Ascomycota	Sordariomycetes	Glomerellales	Plectosphaerellaceae	Plectosphaerella
cfa061f4915ad2b85c6e7ee860148a0b	LA_ITS2	0	LA_ITS2	Leaves	ITS2	LA	LA1_ITS2	LA1	Fungi	Ascomycota	Sordariomycetes	Glomerellales	Plectosphaerellaceae	Plectosphaerella
cfa061f4915ad2b85c6e7ee860148a0b	LB_ITSf	0	LB_ITSf	Leaves	ITSf	LB	LB1_ITSf	LB1	Fungi	Ascomycota	Sordariomycetes	Glomerellales	Plectosphaerellaceae	Plectosphaerella
d181a90d3141aefe14935f66d56ab05a	LA_ITS2	0	LA_ITS2	Leaves	ITS2	LA	LA1_ITS2	LA1	Fungi	Olpidiomycota	GS18	GS18_ord_Incertae_sedis	GS18_fam_Incertae_sedis	GS18_gen_Incertae_sedis
d181a90d3141aefe14935f66d56ab05a	LA_ITSf	0	LA_ITSf	Leaves	ITSf	LA	LA1_ITSf	LA1	Fungi	Olpidiomycota	GS18	GS18_ord_Incertae_sedis	GS18_fam_Incertae_sedis	GS18_gen_Incertae_sedis
d181a90d3141aefe14935f66d56ab05a	RB_ITSf	0	RB_ITSf	Roots	ITSf	RB	RB1_ITSf	RB1	Fungi	Olpidiomycota	GS18	GS18_ord_Incertae_sedis	GS18_fam_Incertae_sedis	GS18_gen_Incertae_sedis
d181a90d3141aefe14935f66d56ab05a	LA_ITS1	0	LA_ITS1	Leaves	ITS1	LA	LA1_ITS1	LA1	Fungi	Olpidiomycota	GS18	GS18_ord_Incertae_sedis	GS18_fam_Incertae_sedis	GS18_gen_Incertae_sedis
d181a90d3141aefe14935f66d56ab05a	RA_ITS2	0	RA_ITS2	Roots	ITS2	RA	RA1_ITS2	RA1	Fungi	Olpidiomycota	GS18	GS18_ord_Incertae_sedis	GS18_fam_Incertae_sedis	GS18_gen_Incertae_sedis
d181a90d3141aefe14935f66d56ab05a	RA_ITSf	0	RA_ITSf	Roots	ITSf	RA	RA1_ITSf	RA1	Fungi	Olpidiomycota	GS18	GS18_ord_Incertae_sedis	GS18_fam_Incertae_sedis	GS18_gen_Incertae_sedis
d181a90d3141aefe14935f66d56ab05a	RB_ITS2	0	RB_ITS2	Roots	ITS2	RB	RB1_ITS2	RB1	Fungi	Olpidiomycota	GS18	GS18_ord_Incertae_sedis	GS18_fam_Incertae_sedis	GS18_gen_Incertae_sedis
d181a90d3141aefe14935f66d56ab05a	LB_ITS1	0	LB_ITS1	Leaves	ITS1	LB	LB1_ITS1	LB1	Fungi	Olpidiomycota	GS18	GS18_ord_Incertae_sedis	GS18_fam_Incertae_sedis	GS18_gen_Incertae_sedis
d181a90d3141aefe14935f66d56ab05a	RA_ITS1	0	RA_ITS1	Roots	ITS1	RA	RA1_ITS1	RA1	Fungi	Olpidiomycota	GS18	GS18_ord_Incertae_sedis	GS18_fam_Incertae_sedis	GS18_gen_Incertae_sedis
d181a90d3141aefe14935f66d56ab05a	LB_ITSf	0	LB_ITSf	Leaves	ITSf	LB	LB1_ITSf	LB1	Fungi	Olpidiomycota	GS18	GS18_ord_Incertae_sedis	GS18_fam_Incertae_sedis	GS18_gen_Incertae_sedis
d181a90d3141aefe14935f66d56ab05a	LB_ITS2	0	LB_ITS2	Leaves	ITS2	LB	LB1_ITS2	LB1	Fungi	Olpidiomycota	GS18	GS18_ord_Incertae_sedis	GS18_fam_Incertae_sedis	GS18_gen_Incertae_sedis
d29b0934bbc58c1025240d28869277d1	LB_ITS1	0	LB_ITS1	Leaves	ITS1	LB	LB1_ITS1	LB1	Fungi	Ascomycota	Pezizomycotina_cls_Incertae_sedis	Pezizomycotina_ord_Incertae_sedis	Pezizomycotina_fam_Incertae_sedis	Pezizomycotina_gen_Incertae_sedis
d29b0934bbc58c1025240d28869277d1	RA_ITS2	0	RA_ITS2	Roots	ITS2	RA	RA1_ITS2	RA1	Fungi	Ascomycota	Pezizomycotina_cls_Incertae_sedis	Pezizomycotina_ord_Incertae_sedis	Pezizomycotina_fam_Incertae_sedis	Pezizomycotina_gen_Incertae_sedis
d29b0934bbc58c1025240d28869277d1	RB_ITS1	0	RB_ITS1	Roots	ITS1	RB	RB1_ITS1	RB1	Fungi	Ascomycota	Pezizomycotina_cls_Incertae_sedis	Pezizomycotina_ord_Incertae_sedis	Pezizomycotina_fam_Incertae_sedis	Pezizomycotina_gen_Incertae_sedis
d29b0934bbc58c1025240d28869277d1	LA_ITS2	0	LA_ITS2	Leaves	ITS2	LA	LA1_ITS2	LA1	Fungi	Ascomycota	Pezizomycotina_cls_Incertae_sedis	Pezizomycotina_ord_Incertae_sedis	Pezizomycotina_fam_Incertae_sedis	Pezizomycotina_gen_Incertae_sedis
d29b0934bbc58c1025240d28869277d1	LA_ITSf	0	LA_ITSf	Leaves	ITSf	LA	LA1_ITSf	LA1	Fungi	Ascomycota	Pezizomycotina_cls_Incertae_sedis	Pezizomycotina_ord_Incertae_sedis	Pezizomycotina_fam_Incertae_sedis	Pezizomycotina_gen_Incertae_sedis
d29b0934bbc58c1025240d28869277d1	RA_ITS1	0	RA_ITS1	Roots	ITS1	RA	RA1_ITS1	RA1	Fungi	Ascomycota	Pezizomycotina_cls_Incertae_sedis	Pezizomycotina_ord_Incertae_sedis	Pezizomycotina_fam_Incertae_sedis	Pezizomycotina_gen_Incertae_sedis
d29b0934bbc58c1025240d28869277d1	LB_ITSf	0	LB_ITSf	Leaves	ITSf	LB	LB1_ITSf	LB1	Fungi	Ascomycota	Pezizomycotina_cls_Incertae_sedis	Pezizomycotina_ord_Incertae_sedis	Pezizomycotina_fam_Incertae_sedis	Pezizomycotina_gen_Incertae_sedis
d29b0934bbc58c1025240d28869277d1	LA_ITS1	0	LA_ITS1	Leaves	ITS1	LA	LA1_ITS1	LA1	Fungi	Ascomycota	Pezizomycotina_cls_Incertae_sedis	Pezizomycotina_ord_Incertae_sedis	Pezizomycotina_fam_Incertae_sedis	Pezizomycotina_gen_Incertae_sedis
d29b0934bbc58c1025240d28869277d1	RA_ITSf	0	RA_ITSf	Roots	ITSf	RA	RA1_ITSf	RA1	Fungi	Ascomycota	Pezizomycotina_cls_Incertae_sedis	Pezizomycotina_ord_Incertae_sedis	Pezizomycotina_fam_Incertae_sedis	Pezizomycotina_gen_Incertae_sedis
d29b0934bbc58c1025240d28869277d1	RB_ITS2	0	RB_ITS2	Roots	ITS2	RB	RB1_ITS2	RB1	Fungi	Ascomycota	Pezizomycotina_cls_Incertae_sedis	Pezizomycotina_ord_Incertae_sedis	Pezizomycotina_fam_Incertae_sedis	Pezizomycotina_gen_Incertae_sedis
d29b0934bbc58c1025240d28869277d1	LB_ITS2	0	LB_ITS2	Leaves	ITS2	LB	LB1_ITS2	LB1	Fungi	Ascomycota	Pezizomycotina_cls_Incertae_sedis	Pezizomycotina_ord_Incertae_sedis	Pezizomycotina_fam_Incertae_sedis	Pezizomycotina_gen_Incertae_sedis
d2ff29c713a1dbcc0b00bbefa72e3056	RB_ITS2	0	RB_ITS2	Roots	ITS2	RB	RB1_ITS2	RB1	Stramenopila	Oomycota	Oomycetes	Peronosporales	Peronosporaceae	Phytophthora
d2ff29c713a1dbcc0b00bbefa72e3056	RA_ITS2	0	RA_ITS2	Roots	ITS2	RA	RA1_ITS2	RA1	Stramenopila	Oomycota	Oomycetes	Peronosporales	Peronosporaceae	Phytophthora
d2ff29c713a1dbcc0b00bbefa72e3056	LA_ITS2	0	LA_ITS2	Leaves	ITS2	LA	LA1_ITS2	LA1	Stramenopila	Oomycota	Oomycetes	Peronosporales	Peronosporaceae	Phytophthora
d2ff29c713a1dbcc0b00bbefa72e3056	LB_ITS2	0	LB_ITS2	Leaves	ITS2	LB	LB1_ITS2	LB1	Stramenopila	Oomycota	Oomycetes	Peronosporales	Peronosporaceae	Phytophthora
d3fbddaef002836b4b53c40d25cd77b0	LA_ITSf	0	LA_ITSf	Leaves	ITSf	LA	LA1_ITSf	LA1	Fungi	Ascomycota	Sordariomycetes	Glomerellales	Plectosphaerellaceae	Unassigned
d3fbddaef002836b4b53c40d25cd77b0	LA_ITS1	0	LA_ITS1	Leaves	ITS1	LA	LA1_ITS1	LA1	Fungi	Ascomycota	Sordariomycetes	Glomerellales	Plectosphaerellaceae	Unassigned
d3fbddaef002836b4b53c40d25cd77b0	LA_ITS2	0	LA_ITS2	Leaves	ITS2	LA	LA1_ITS2	LA1	Fungi	Ascomycota	Sordariomycetes	Glomerellales	Plectosphaerellaceae	Unassigned
d3fbddaef002836b4b53c40d25cd77b0	LB_ITSf	0	LB_ITSf	Leaves	ITSf	LB	LB1_ITSf	LB1	Fungi	Ascomycota	Sordariomycetes	Glomerellales	Plectosphaerellaceae	Unassigned
d3fbddaef002836b4b53c40d25cd77b0	LB_ITS1	0	LB_ITS1	Leaves	ITS1	LB	LB1_ITS1	LB1	Fungi	Ascomycota	Sordariomycetes	Glomerellales	Plectosphaerellaceae	Unassigned
d3fbddaef002836b4b53c40d25cd77b0	LB_ITS2	0	LB_ITS2	Leaves	ITS2	LB	LB1_ITS2	LB1	Fungi	Ascomycota	Sordariomycetes	Glomerellales	Plectosphaerellaceae	Unassigned
d513ea9025892118a695d1ebae58e31b	RA_ITS1	0	RA_ITS1	Roots	ITS1	RA	RA1_ITS1	RA1	Fungi	Ascomycota	Sordariomycetes	Hypocreales	Nectriaceae	Fusarium
d513ea9025892118a695d1ebae58e31b	LA_ITS1	0	LA_ITS1	Leaves	ITS1	LA	LA1_ITS1	LA1	Fungi	Ascomycota	Sordariomycetes	Hypocreales	Nectriaceae	Fusarium
d513ea9025892118a695d1ebae58e31b	LA_ITSf	0	LA_ITSf	Leaves	ITSf	LA	LA1_ITSf	LA1	Fungi	Ascomycota	Sordariomycetes	Hypocreales	Nectriaceae	Fusarium
d513ea9025892118a695d1ebae58e31b	LB_ITS1	0	LB_ITS1	Leaves	ITS1	LB	LB1_ITS1	LB1	Fungi	Ascomycota	Sordariomycetes	Hypocreales	Nectriaceae	Fusarium
d513ea9025892118a695d1ebae58e31b	LB_ITS2	0	LB_ITS2	Leaves	ITS2	LB	LB1_ITS2	LB1	Fungi	Ascomycota	Sordariomycetes	Hypocreales	Nectriaceae	Fusarium
d513ea9025892118a695d1ebae58e31b	LB_ITSf	0	LB_ITSf	Leaves	ITSf	LB	LB1_ITSf	LB1	Fungi	Ascomycota	Sordariomycetes	Hypocreales	Nectriaceae	Fusarium
d513ea9025892118a695d1ebae58e31b	RA_ITS2	0	RA_ITS2	Roots	ITS2	RA	RA1_ITS2	RA1	Fungi	Ascomycota	Sordariomycetes	Hypocreales	Nectriaceae	Fusarium
d5edcfd3419e0268533dc0d32c86e2e3	LA_ITS2	0	LA_ITS2	Leaves	ITS2	LA	LA1_ITS2	LA1	Fungi	Ascomycota	Sordariomycetes	Hypocreales	Nectriaceae	Unassigned
d5edcfd3419e0268533dc0d32c86e2e3	RA_ITS1	0	RA_ITS1	Roots	ITS1	RA	RA1_ITS1	RA1	Fungi	Ascomycota	Sordariomycetes	Hypocreales	Nectriaceae	Unassigned
d5edcfd3419e0268533dc0d32c86e2e3	LB_ITS2	0	LB_ITS2	Leaves	ITS2	LB	LB1_ITS2	LB1	Fungi	Ascomycota	Sordariomycetes	Hypocreales	Nectriaceae	Unassigned
d5edcfd3419e0268533dc0d32c86e2e3	RA_ITS2	0	RA_ITS2	Roots	ITS2	RA	RA1_ITS2	RA1	Fungi	Ascomycota	Sordariomycetes	Hypocreales	Nectriaceae	Unassigned
d5edcfd3419e0268533dc0d32c86e2e3	RB_ITS2	0	RB_ITS2	Roots	ITS2	RB	RB1_ITS2	RB1	Fungi	Ascomycota	Sordariomycetes	Hypocreales	Nectriaceae	Unassigned
d5edcfd3419e0268533dc0d32c86e2e3	LA_ITS1	0	LA_ITS1	Leaves	ITS1	LA	LA1_ITS1	LA1	Fungi	Ascomycota	Sordariomycetes	Hypocreales	Nectriaceae	Unassigned
d5edcfd3419e0268533dc0d32c86e2e3	RB_ITSf	0	RB_ITSf	Roots	ITSf	RB	RB1_ITSf	RB1	Fungi	Ascomycota	Sordariomycetes	Hypocreales	Nectriaceae	Unassigned
d5edcfd3419e0268533dc0d32c86e2e3	LA_ITSf	0	LA_ITSf	Leaves	ITSf	LA	LA1_ITSf	LA1	Fungi	Ascomycota	Sordariomycetes	Hypocreales	Nectriaceae	Unassigned
d5edcfd3419e0268533dc0d32c86e2e3	LB_ITS1	0	LB_ITS1	Leaves	ITS1	LB	LB1_ITS1	LB1	Fungi	Ascomycota	Sordariomycetes	Hypocreales	Nectriaceae	Unassigned
d5edcfd3419e0268533dc0d32c86e2e3	LB_ITSf	0	LB_ITSf	Leaves	ITSf	LB	LB1_ITSf	LB1	Fungi	Ascomycota	Sordariomycetes	Hypocreales	Nectriaceae	Unassigned
d5edcfd3419e0268533dc0d32c86e2e3	RA_ITSf	0	RA_ITSf	Roots	ITSf	RA	RA1_ITSf	RA1	Fungi	Ascomycota	Sordariomycetes	Hypocreales	Nectriaceae	Unassigned
d980998a9c63446ea9bb0740bfc7fa44	RB_ITS1	0	RB_ITS1	Roots	ITS1	RB	RB1_ITS1	RB1	Fungi	Ascomycota	Sordariomycetes	NA	NA	Unassigned
d980998a9c63446ea9bb0740bfc7fa44	LB_ITS1	0	LB_ITS1	Leaves	ITS1	LB	LB1_ITS1	LB1	Fungi	Ascomycota	Sordariomycetes	NA	NA	Unassigned
d980998a9c63446ea9bb0740bfc7fa44	RB_ITSf	0	RB_ITSf	Roots	ITSf	RB	RB1_ITSf	RB1	Fungi	Ascomycota	Sordariomycetes	NA	NA	Unassigned
d980998a9c63446ea9bb0740bfc7fa44	LB_ITS2	0	LB_ITS2	Leaves	ITS2	LB	LB1_ITS2	LB1	Fungi	Ascomycota	Sordariomycetes	NA	NA	Unassigned
d980998a9c63446ea9bb0740bfc7fa44	RA_ITS1	0	RA_ITS1	Roots	ITS1	RA	RA1_ITS1	RA1	Fungi	Ascomycota	Sordariomycetes	NA	NA	Unassigned
d980998a9c63446ea9bb0740bfc7fa44	RA_ITSf	0	RA_ITSf	Roots	ITSf	RA	RA1_ITSf	RA1	Fungi	Ascomycota	Sordariomycetes	NA	NA	Unassigned
d980998a9c63446ea9bb0740bfc7fa44	LB_ITSf	0	LB_ITSf	Leaves	ITSf	LB	LB1_ITSf	LB1	Fungi	Ascomycota	Sordariomycetes	NA	NA	Unassigned
d980998a9c63446ea9bb0740bfc7fa44	LA_ITS2	0	LA_ITS2	Leaves	ITS2	LA	LA1_ITS2	LA1	Fungi	Ascomycota	Sordariomycetes	NA	NA	Unassigned
d980998a9c63446ea9bb0740bfc7fa44	LA_ITS1	0	LA_ITS1	Leaves	ITS1	LA	LA1_ITS1	LA1	Fungi	Ascomycota	Sordariomycetes	NA	NA	Unassigned
d980998a9c63446ea9bb0740bfc7fa44	LA_ITSf	0	LA_ITSf	Leaves	ITSf	LA	LA1_ITSf	LA1	Fungi	Ascomycota	Sordariomycetes	NA	NA	Unassigned
d9b4f0e86f2c25dc32f27fde9b0dc00b	LB_ITS1	0	LB_ITS1	Leaves	ITS1	LB	LB1_ITS1	LB1	Stramenopila	Oomycota	Oomycetes	Saprolegniales	Saprolegniaceae	Aphanomyces
d9b4f0e86f2c25dc32f27fde9b0dc00b	RA_ITS1	0	RA_ITS1	Roots	ITS1	RA	RA1_ITS1	RA1	Stramenopila	Oomycota	Oomycetes	Saprolegniales	Saprolegniaceae	Aphanomyces
d9b4f0e86f2c25dc32f27fde9b0dc00b	RB_ITS2	0	RB_ITS2	Roots	ITS2	RB	RB1_ITS2	RB1	Stramenopila	Oomycota	Oomycetes	Saprolegniales	Saprolegniaceae	Aphanomyces
d9b4f0e86f2c25dc32f27fde9b0dc00b	LB_ITS2	0	LB_ITS2	Leaves	ITS2	LB	LB1_ITS2	LB1	Stramenopila	Oomycota	Oomycetes	Saprolegniales	Saprolegniaceae	Aphanomyces
d9b4f0e86f2c25dc32f27fde9b0dc00b	LA_ITSf	0	LA_ITSf	Leaves	ITSf	LA	LA1_ITSf	LA1	Stramenopila	Oomycota	Oomycetes	Saprolegniales	Saprolegniaceae	Aphanomyces
d9b4f0e86f2c25dc32f27fde9b0dc00b	RA_ITSf	0	RA_ITSf	Roots	ITSf	RA	RA1_ITSf	RA1	Stramenopila	Oomycota	Oomycetes	Saprolegniales	Saprolegniaceae	Aphanomyces
d9b4f0e86f2c25dc32f27fde9b0dc00b	LB_ITSf	0	LB_ITSf	Leaves	ITSf	LB	LB1_ITSf	LB1	Stramenopila	Oomycota	Oomycetes	Saprolegniales	Saprolegniaceae	Aphanomyces
d9b4f0e86f2c25dc32f27fde9b0dc00b	RA_ITS2	0	RA_ITS2	Roots	ITS2	RA	RA1_ITS2	RA1	Stramenopila	Oomycota	Oomycetes	Saprolegniales	Saprolegniaceae	Aphanomyces
d9b4f0e86f2c25dc32f27fde9b0dc00b	RB_ITS1	0	RB_ITS1	Roots	ITS1	RB	RB1_ITS1	RB1	Stramenopila	Oomycota	Oomycetes	Saprolegniales	Saprolegniaceae	Aphanomyces
d9b4f0e86f2c25dc32f27fde9b0dc00b	LA_ITS1	0	LA_ITS1	Leaves	ITS1	LA	LA1_ITS1	LA1	Stramenopila	Oomycota	Oomycetes	Saprolegniales	Saprolegniaceae	Aphanomyces
d9b4f0e86f2c25dc32f27fde9b0dc00b	LA_ITS2	0	LA_ITS2	Leaves	ITS2	LA	LA1_ITS2	LA1	Stramenopila	Oomycota	Oomycetes	Saprolegniales	Saprolegniaceae	Aphanomyces
d9d69d7fa49940f460733e1700ec6b38	LA_ITSf	0	LA_ITSf	Leaves	ITSf	LA	LA1_ITSf	LA1	Fungi	Ascomycota	Sordariomycetes	Sordariales	Chaetomiaceae	Humicola
d9d69d7fa49940f460733e1700ec6b38	LB_ITS1	0	LB_ITS1	Leaves	ITS1	LB	LB1_ITS1	LB1	Fungi	Ascomycota	Sordariomycetes	Sordariales	Chaetomiaceae	Humicola
d9d69d7fa49940f460733e1700ec6b38	LA_ITS1	0	LA_ITS1	Leaves	ITS1	LA	LA1_ITS1	LA1	Fungi	Ascomycota	Sordariomycetes	Sordariales	Chaetomiaceae	Humicola
d9d69d7fa49940f460733e1700ec6b38	LB_ITSf	0	LB_ITSf	Leaves	ITSf	LB	LB1_ITSf	LB1	Fungi	Ascomycota	Sordariomycetes	Sordariales	Chaetomiaceae	Humicola
d9d69d7fa49940f460733e1700ec6b38	LB_ITS2	0	LB_ITS2	Leaves	ITS2	LB	LB1_ITS2	LB1	Fungi	Ascomycota	Sordariomycetes	Sordariales	Chaetomiaceae	Humicola
d9d69d7fa49940f460733e1700ec6b38	RA_ITS2	0	RA_ITS2	Roots	ITS2	RA	RA1_ITS2	RA1	Fungi	Ascomycota	Sordariomycetes	Sordariales	Chaetomiaceae	Humicola
d9d69d7fa49940f460733e1700ec6b38	LA_ITS2	0	LA_ITS2	Leaves	ITS2	LA	LA1_ITS2	LA1	Fungi	Ascomycota	Sordariomycetes	Sordariales	Chaetomiaceae	Humicola
d9d69d7fa49940f460733e1700ec6b38	RB_ITS2	0	RB_ITS2	Roots	ITS2	RB	RB1_ITS2	RB1	Fungi	Ascomycota	Sordariomycetes	Sordariales	Chaetomiaceae	Humicola
da4c9114c49824c7523c69dbdaaba251	LB_ITS1	0	LB_ITS1	Leaves	ITS1	LB	LB1_ITS1	LB1	Fungi	Basidiomycota	Tremellomycetes	Filobasidiales	Piskurozymaceae	Solicoccozyma
da4c9114c49824c7523c69dbdaaba251	LA_ITSf	0	LA_ITSf	Leaves	ITSf	LA	LA1_ITSf	LA1	Fungi	Basidiomycota	Tremellomycetes	Filobasidiales	Piskurozymaceae	Solicoccozyma
da4c9114c49824c7523c69dbdaaba251	RA_ITS1	0	RA_ITS1	Roots	ITS1	RA	RA1_ITS1	RA1	Fungi	Basidiomycota	Tremellomycetes	Filobasidiales	Piskurozymaceae	Solicoccozyma
da4c9114c49824c7523c69dbdaaba251	LB_ITS2	0	LB_ITS2	Leaves	ITS2	LB	LB1_ITS2	LB1	Fungi	Basidiomycota	Tremellomycetes	Filobasidiales	Piskurozymaceae	Solicoccozyma
da4c9114c49824c7523c69dbdaaba251	LB_ITSf	0	LB_ITSf	Leaves	ITSf	LB	LB1_ITSf	LB1	Fungi	Basidiomycota	Tremellomycetes	Filobasidiales	Piskurozymaceae	Solicoccozyma
da4c9114c49824c7523c69dbdaaba251	RA_ITS2	0	RA_ITS2	Roots	ITS2	RA	RA1_ITS2	RA1	Fungi	Basidiomycota	Tremellomycetes	Filobasidiales	Piskurozymaceae	Solicoccozyma
da4c9114c49824c7523c69dbdaaba251	LA_ITS2	0	LA_ITS2	Leaves	ITS2	LA	LA1_ITS2	LA1	Fungi	Basidiomycota	Tremellomycetes	Filobasidiales	Piskurozymaceae	Solicoccozyma
da4c9114c49824c7523c69dbdaaba251	LA_ITS1	0	LA_ITS1	Leaves	ITS1	LA	LA1_ITS1	LA1	Fungi	Basidiomycota	Tremellomycetes	Filobasidiales	Piskurozymaceae	Solicoccozyma
dea5f39142771d19834487773ae4ba47	LB_ITS2	0	LB_ITS2	Leaves	ITS2	LB	LB1_ITS2	LB1	Fungi	Ascomycota	Eurotiomycetes	Eurotiales	Thermoascaceae	Paecilomyces
dea5f39142771d19834487773ae4ba47	LB_ITS1	0	LB_ITS1	Leaves	ITS1	LB	LB1_ITS1	LB1	Fungi	Ascomycota	Eurotiomycetes	Eurotiales	Thermoascaceae	Paecilomyces
dea5f39142771d19834487773ae4ba47	LA_ITS1	0	LA_ITS1	Leaves	ITS1	LA	LA1_ITS1	LA1	Fungi	Ascomycota	Eurotiomycetes	Eurotiales	Thermoascaceae	Paecilomyces
dea5f39142771d19834487773ae4ba47	LA_ITSf	0	LA_ITSf	Leaves	ITSf	LA	LA1_ITSf	LA1	Fungi	Ascomycota	Eurotiomycetes	Eurotiales	Thermoascaceae	Paecilomyces
dea5f39142771d19834487773ae4ba47	RA_ITS1	0	RA_ITS1	Roots	ITS1	RA	RA1_ITS1	RA1	Fungi	Ascomycota	Eurotiomycetes	Eurotiales	Thermoascaceae	Paecilomyces
dea5f39142771d19834487773ae4ba47	RB_ITSf	0	RB_ITSf	Roots	ITSf	RB	RB1_ITSf	RB1	Fungi	Ascomycota	Eurotiomycetes	Eurotiales	Thermoascaceae	Paecilomyces
dea5f39142771d19834487773ae4ba47	RB_ITS2	0	RB_ITS2	Roots	ITS2	RB	RB1_ITS2	RB1	Fungi	Ascomycota	Eurotiomycetes	Eurotiales	Thermoascaceae	Paecilomyces
dea5f39142771d19834487773ae4ba47	RA_ITS2	0	RA_ITS2	Roots	ITS2	RA	RA1_ITS2	RA1	Fungi	Ascomycota	Eurotiomycetes	Eurotiales	Thermoascaceae	Paecilomyces
dea5f39142771d19834487773ae4ba47	LA_ITS2	0	LA_ITS2	Leaves	ITS2	LA	LA1_ITS2	LA1	Fungi	Ascomycota	Eurotiomycetes	Eurotiales	Thermoascaceae	Paecilomyces
dea5f39142771d19834487773ae4ba47	LB_ITSf	0	LB_ITSf	Leaves	ITSf	LB	LB1_ITSf	LB1	Fungi	Ascomycota	Eurotiomycetes	Eurotiales	Thermoascaceae	Paecilomyces
dea5f39142771d19834487773ae4ba47	RA_ITSf	0	RA_ITSf	Roots	ITSf	RA	RA1_ITSf	RA1	Fungi	Ascomycota	Eurotiomycetes	Eurotiales	Thermoascaceae	Paecilomyces
e00bae0340a3a02ca49757ae1ba3fa84	RB_ITSf	0	RB_ITSf	Roots	ITSf	RB	RB1_ITSf	RB1	Fungi	Ascomycota	Dothideomycetes	Pleosporales	Didymellaceae	Neoascochyta
e00bae0340a3a02ca49757ae1ba3fa84	RB_ITS2	0	RB_ITS2	Roots	ITS2	RB	RB1_ITS2	RB1	Fungi	Ascomycota	Dothideomycetes	Pleosporales	Didymellaceae	Neoascochyta
e00bae0340a3a02ca49757ae1ba3fa84	RA_ITS1	0	RA_ITS1	Roots	ITS1	RA	RA1_ITS1	RA1	Fungi	Ascomycota	Dothideomycetes	Pleosporales	Didymellaceae	Neoascochyta
e00bae0340a3a02ca49757ae1ba3fa84	LB_ITSf	0	LB_ITSf	Leaves	ITSf	LB	LB1_ITSf	LB1	Fungi	Ascomycota	Dothideomycetes	Pleosporales	Didymellaceae	Neoascochyta
e00bae0340a3a02ca49757ae1ba3fa84	RA_ITSf	0	RA_ITSf	Roots	ITSf	RA	RA1_ITSf	RA1	Fungi	Ascomycota	Dothideomycetes	Pleosporales	Didymellaceae	Neoascochyta
e00bae0340a3a02ca49757ae1ba3fa84	RB_ITS1	0	RB_ITS1	Roots	ITS1	RB	RB1_ITS1	RB1	Fungi	Ascomycota	Dothideomycetes	Pleosporales	Didymellaceae	Neoascochyta
e00bae0340a3a02ca49757ae1ba3fa84	RA_ITS2	0	RA_ITS2	Roots	ITS2	RA	RA1_ITS2	RA1	Fungi	Ascomycota	Dothideomycetes	Pleosporales	Didymellaceae	Neoascochyta
e0d5d2618c3d6cff453392206d0ba3e6	RB_ITSf	0	RB_ITSf	Roots	ITSf	RB	RB1_ITSf	RB1	Fungi	Basidiomycota	Exobasidiomycetes	Entylomatales	Entylomataceae	Tilletiopsis
e0d5d2618c3d6cff453392206d0ba3e6	LB_ITSf	0	LB_ITSf	Leaves	ITSf	LB	LB1_ITSf	LB1	Fungi	Basidiomycota	Exobasidiomycetes	Entylomatales	Entylomataceae	Tilletiopsis
e0d5d2618c3d6cff453392206d0ba3e6	RB_ITS2	0	RB_ITS2	Roots	ITS2	RB	RB1_ITS2	RB1	Fungi	Basidiomycota	Exobasidiomycetes	Entylomatales	Entylomataceae	Tilletiopsis
e0d5d2618c3d6cff453392206d0ba3e6	RA_ITS2	0	RA_ITS2	Roots	ITS2	RA	RA1_ITS2	RA1	Fungi	Basidiomycota	Exobasidiomycetes	Entylomatales	Entylomataceae	Tilletiopsis
e0d5d2618c3d6cff453392206d0ba3e6	RA_ITS1	0	RA_ITS1	Roots	ITS1	RA	RA1_ITS1	RA1	Fungi	Basidiomycota	Exobasidiomycetes	Entylomatales	Entylomataceae	Tilletiopsis
e0d5d2618c3d6cff453392206d0ba3e6	RA_ITSf	0	RA_ITSf	Roots	ITSf	RA	RA1_ITSf	RA1	Fungi	Basidiomycota	Exobasidiomycetes	Entylomatales	Entylomataceae	Tilletiopsis
e2e6a2319d40903b161c2e52cbc38927	LB_ITS1	0	LB_ITS1	Leaves	ITS1	LB	LB1_ITS1	LB1	Fungi	Ascomycota	Sordariomycetes	Hypocreales	Bionectriaceae	Clonostachys
e2e6a2319d40903b161c2e52cbc38927	LA_ITSf	0	LA_ITSf	Leaves	ITSf	LA	LA1_ITSf	LA1	Fungi	Ascomycota	Sordariomycetes	Hypocreales	Bionectriaceae	Clonostachys
e2e6a2319d40903b161c2e52cbc38927	LA_ITS1	0	LA_ITS1	Leaves	ITS1	LA	LA1_ITS1	LA1	Fungi	Ascomycota	Sordariomycetes	Hypocreales	Bionectriaceae	Clonostachys
e2e6a2319d40903b161c2e52cbc38927	LB_ITS2	0	LB_ITS2	Leaves	ITS2	LB	LB1_ITS2	LB1	Fungi	Ascomycota	Sordariomycetes	Hypocreales	Bionectriaceae	Clonostachys
e2e6a2319d40903b161c2e52cbc38927	LA_ITS2	0	LA_ITS2	Leaves	ITS2	LA	LA1_ITS2	LA1	Fungi	Ascomycota	Sordariomycetes	Hypocreales	Bionectriaceae	Clonostachys
e2e6a2319d40903b161c2e52cbc38927	RA_ITSf	0	RA_ITSf	Roots	ITSf	RA	RA1_ITSf	RA1	Fungi	Ascomycota	Sordariomycetes	Hypocreales	Bionectriaceae	Clonostachys
e2e6a2319d40903b161c2e52cbc38927	RA_ITS1	0	RA_ITS1	Roots	ITS1	RA	RA1_ITS1	RA1	Fungi	Ascomycota	Sordariomycetes	Hypocreales	Bionectriaceae	Clonostachys
e2e6a2319d40903b161c2e52cbc38927	RB_ITS1	0	RB_ITS1	Roots	ITS1	RB	RB1_ITS1	RB1	Fungi	Ascomycota	Sordariomycetes	Hypocreales	Bionectriaceae	Clonostachys
e2e6a2319d40903b161c2e52cbc38927	LB_ITSf	0	LB_ITSf	Leaves	ITSf	LB	LB1_ITSf	LB1	Fungi	Ascomycota	Sordariomycetes	Hypocreales	Bionectriaceae	Clonostachys
e3b16084aea174b20e5cff26d94de5d1	LA_ITSf	0	LA_ITSf	Leaves	ITSf	LA	LA1_ITSf	LA1	Viridiplantae	Anthophyta	Eudicotyledonae	Cucurbitales	Cucurbitaceae	Cucurbita
e3b16084aea174b20e5cff26d94de5d1	LB_ITS1	0	LB_ITS1	Leaves	ITS1	LB	LB1_ITS1	LB1	Viridiplantae	Anthophyta	Eudicotyledonae	Cucurbitales	Cucurbitaceae	Cucurbita
e3b16084aea174b20e5cff26d94de5d1	RB_ITSf	0	RB_ITSf	Roots	ITSf	RB	RB1_ITSf	RB1	Viridiplantae	Anthophyta	Eudicotyledonae	Cucurbitales	Cucurbitaceae	Cucurbita
e3b16084aea174b20e5cff26d94de5d1	LB_ITS2	0	LB_ITS2	Leaves	ITS2	LB	LB1_ITS2	LB1	Viridiplantae	Anthophyta	Eudicotyledonae	Cucurbitales	Cucurbitaceae	Cucurbita
e3b16084aea174b20e5cff26d94de5d1	RB_ITS1	0	RB_ITS1	Roots	ITS1	RB	RB1_ITS1	RB1	Viridiplantae	Anthophyta	Eudicotyledonae	Cucurbitales	Cucurbitaceae	Cucurbita
e3b16084aea174b20e5cff26d94de5d1	LA_ITS2	0	LA_ITS2	Leaves	ITS2	LA	LA1_ITS2	LA1	Viridiplantae	Anthophyta	Eudicotyledonae	Cucurbitales	Cucurbitaceae	Cucurbita
e3b16084aea174b20e5cff26d94de5d1	RA_ITS2	0	RA_ITS2	Roots	ITS2	RA	RA1_ITS2	RA1	Viridiplantae	Anthophyta	Eudicotyledonae	Cucurbitales	Cucurbitaceae	Cucurbita
e3b16084aea174b20e5cff26d94de5d1	RA_ITS1	0	RA_ITS1	Roots	ITS1	RA	RA1_ITS1	RA1	Viridiplantae	Anthophyta	Eudicotyledonae	Cucurbitales	Cucurbitaceae	Cucurbita
e3b16084aea174b20e5cff26d94de5d1	LB_ITSf	0	LB_ITSf	Leaves	ITSf	LB	LB1_ITSf	LB1	Viridiplantae	Anthophyta	Eudicotyledonae	Cucurbitales	Cucurbitaceae	Cucurbita
e3b16084aea174b20e5cff26d94de5d1	RB_ITS2	0	RB_ITS2	Roots	ITS2	RB	RB1_ITS2	RB1	Viridiplantae	Anthophyta	Eudicotyledonae	Cucurbitales	Cucurbitaceae	Cucurbita
e3b16084aea174b20e5cff26d94de5d1	RA_ITSf	0	RA_ITSf	Roots	ITSf	RA	RA1_ITSf	RA1	Viridiplantae	Anthophyta	Eudicotyledonae	Cucurbitales	Cucurbitaceae	Cucurbita
e4aee5e327c38406fe7e63fab443eeff	RB_ITSf	0	RB_ITSf	Roots	ITSf	RB	RB1_ITSf	RB1	Fungi	Ascomycota	Dothideomycetes	Mycosphaerellales	Mycosphaerellaceae	Septoria
e4aee5e327c38406fe7e63fab443eeff	RA_ITS2	0	RA_ITS2	Roots	ITS2	RA	RA1_ITS2	RA1	Fungi	Ascomycota	Dothideomycetes	Mycosphaerellales	Mycosphaerellaceae	Septoria
e4aee5e327c38406fe7e63fab443eeff	LB_ITS1	0	LB_ITS1	Leaves	ITS1	LB	LB1_ITS1	LB1	Fungi	Ascomycota	Dothideomycetes	Mycosphaerellales	Mycosphaerellaceae	Septoria
e4aee5e327c38406fe7e63fab443eeff	LA_ITS2	0	LA_ITS2	Leaves	ITS2	LA	LA1_ITS2	LA1	Fungi	Ascomycota	Dothideomycetes	Mycosphaerellales	Mycosphaerellaceae	Septoria
e4aee5e327c38406fe7e63fab443eeff	RB_ITS2	0	RB_ITS2	Roots	ITS2	RB	RB1_ITS2	RB1	Fungi	Ascomycota	Dothideomycetes	Mycosphaerellales	Mycosphaerellaceae	Septoria
e4aee5e327c38406fe7e63fab443eeff	LA_ITSf	0	LA_ITSf	Leaves	ITSf	LA	LA1_ITSf	LA1	Fungi	Ascomycota	Dothideomycetes	Mycosphaerellales	Mycosphaerellaceae	Septoria
e4aee5e327c38406fe7e63fab443eeff	RB_ITS1	0	RB_ITS1	Roots	ITS1	RB	RB1_ITS1	RB1	Fungi	Ascomycota	Dothideomycetes	Mycosphaerellales	Mycosphaerellaceae	Septoria
e4aee5e327c38406fe7e63fab443eeff	LB_ITSf	0	LB_ITSf	Leaves	ITSf	LB	LB1_ITSf	LB1	Fungi	Ascomycota	Dothideomycetes	Mycosphaerellales	Mycosphaerellaceae	Septoria
e4aee5e327c38406fe7e63fab443eeff	LA_ITS1	0	LA_ITS1	Leaves	ITS1	LA	LA1_ITS1	LA1	Fungi	Ascomycota	Dothideomycetes	Mycosphaerellales	Mycosphaerellaceae	Septoria
e4aee5e327c38406fe7e63fab443eeff	RA_ITSf	0	RA_ITSf	Roots	ITSf	RA	RA1_ITSf	RA1	Fungi	Ascomycota	Dothideomycetes	Mycosphaerellales	Mycosphaerellaceae	Septoria
e4aee5e327c38406fe7e63fab443eeff	LB_ITS2	0	LB_ITS2	Leaves	ITS2	LB	LB1_ITS2	LB1	Fungi	Ascomycota	Dothideomycetes	Mycosphaerellales	Mycosphaerellaceae	Septoria
e657000e95f3dce7da9ce20e4334c212	RB_ITS2	0	RB_ITS2	Roots	ITS2	RB	RB1_ITS2	RB1	Viridiplantae	Anthophyta	Eudicotyledonae	Caryophyllales	Caryophyllaceae	Spergula
e657000e95f3dce7da9ce20e4334c212	LA_ITS2	0	LA_ITS2	Leaves	ITS2	LA	LA1_ITS2	LA1	Viridiplantae	Anthophyta	Eudicotyledonae	Caryophyllales	Caryophyllaceae	Spergula
e657000e95f3dce7da9ce20e4334c212	RA_ITS2	0	RA_ITS2	Roots	ITS2	RA	RA1_ITS2	RA1	Viridiplantae	Anthophyta	Eudicotyledonae	Caryophyllales	Caryophyllaceae	Spergula
e657000e95f3dce7da9ce20e4334c212	RB_ITSf	0	RB_ITSf	Roots	ITSf	RB	RB1_ITSf	RB1	Viridiplantae	Anthophyta	Eudicotyledonae	Caryophyllales	Caryophyllaceae	Spergula
e657000e95f3dce7da9ce20e4334c212	LB_ITSf	0	LB_ITSf	Leaves	ITSf	LB	LB1_ITSf	LB1	Viridiplantae	Anthophyta	Eudicotyledonae	Caryophyllales	Caryophyllaceae	Spergula
e657000e95f3dce7da9ce20e4334c212	LA_ITS1	0	LA_ITS1	Leaves	ITS1	LA	LA1_ITS1	LA1	Viridiplantae	Anthophyta	Eudicotyledonae	Caryophyllales	Caryophyllaceae	Spergula
e657000e95f3dce7da9ce20e4334c212	LA_ITSf	0	LA_ITSf	Leaves	ITSf	LA	LA1_ITSf	LA1	Viridiplantae	Anthophyta	Eudicotyledonae	Caryophyllales	Caryophyllaceae	Spergula
e657000e95f3dce7da9ce20e4334c212	LB_ITS2	0	LB_ITS2	Leaves	ITS2	LB	LB1_ITS2	LB1	Viridiplantae	Anthophyta	Eudicotyledonae	Caryophyllales	Caryophyllaceae	Spergula
e657000e95f3dce7da9ce20e4334c212	RA_ITS1	0	RA_ITS1	Roots	ITS1	RA	RA1_ITS1	RA1	Viridiplantae	Anthophyta	Eudicotyledonae	Caryophyllales	Caryophyllaceae	Spergula
e657000e95f3dce7da9ce20e4334c212	LB_ITS1	0	LB_ITS1	Leaves	ITS1	LB	LB1_ITS1	LB1	Viridiplantae	Anthophyta	Eudicotyledonae	Caryophyllales	Caryophyllaceae	Spergula
e657000e95f3dce7da9ce20e4334c212	RB_ITS1	0	RB_ITS1	Roots	ITS1	RB	RB1_ITS1	RB1	Viridiplantae	Anthophyta	Eudicotyledonae	Caryophyllales	Caryophyllaceae	Spergula
ee9bbe82fe28ed404ab0a565f3399423	LA_ITS2	0	LA_ITS2	Leaves	ITS2	LA	LA1_ITS2	LA1	Viridiplantae	Anthophyta	Eudicotyledonae	Asterales	Asteraceae	Achillea
ee9bbe82fe28ed404ab0a565f3399423	LA_ITSf	0	LA_ITSf	Leaves	ITSf	LA	LA1_ITSf	LA1	Viridiplantae	Anthophyta	Eudicotyledonae	Asterales	Asteraceae	Achillea
ee9bbe82fe28ed404ab0a565f3399423	LB_ITSf	0	LB_ITSf	Leaves	ITSf	LB	LB1_ITSf	LB1	Viridiplantae	Anthophyta	Eudicotyledonae	Asterales	Asteraceae	Achillea
ee9bbe82fe28ed404ab0a565f3399423	LA_ITS1	0	LA_ITS1	Leaves	ITS1	LA	LA1_ITS1	LA1	Viridiplantae	Anthophyta	Eudicotyledonae	Asterales	Asteraceae	Achillea
ee9bbe82fe28ed404ab0a565f3399423	RA_ITS2	0	RA_ITS2	Roots	ITS2	RA	RA1_ITS2	RA1	Viridiplantae	Anthophyta	Eudicotyledonae	Asterales	Asteraceae	Achillea
ee9bbe82fe28ed404ab0a565f3399423	RA_ITS1	0	RA_ITS1	Roots	ITS1	RA	RA1_ITS1	RA1	Viridiplantae	Anthophyta	Eudicotyledonae	Asterales	Asteraceae	Achillea
ee9bbe82fe28ed404ab0a565f3399423	RB_ITS1	0	RB_ITS1	Roots	ITS1	RB	RB1_ITS1	RB1	Viridiplantae	Anthophyta	Eudicotyledonae	Asterales	Asteraceae	Achillea
ee9bbe82fe28ed404ab0a565f3399423	LB_ITS1	0	LB_ITS1	Leaves	ITS1	LB	LB1_ITS1	LB1	Viridiplantae	Anthophyta	Eudicotyledonae	Asterales	Asteraceae	Achillea
ee9bbe82fe28ed404ab0a565f3399423	RB_ITS2	0	RB_ITS2	Roots	ITS2	RB	RB1_ITS2	RB1	Viridiplantae	Anthophyta	Eudicotyledonae	Asterales	Asteraceae	Achillea
ee9bbe82fe28ed404ab0a565f3399423	LB_ITS2	0	LB_ITS2	Leaves	ITS2	LB	LB1_ITS2	LB1	Viridiplantae	Anthophyta	Eudicotyledonae	Asterales	Asteraceae	Achillea
ee9bbe82fe28ed404ab0a565f3399423	RA_ITSf	0	RA_ITSf	Roots	ITSf	RA	RA1_ITSf	RA1	Viridiplantae	Anthophyta	Eudicotyledonae	Asterales	Asteraceae	Achillea
f1f6c9ca3d0bcb627bad3343da681408	LB_ITS2	0	LB_ITS2	Leaves	ITS2	LB	LB1_ITS2	LB1	Fungi	Chytridiomycota	Spizellomycetes	Spizellomycetales	Spizellomycetaceae	Spizellomyces
f1f6c9ca3d0bcb627bad3343da681408	LB_ITS1	0	LB_ITS1	Leaves	ITS1	LB	LB1_ITS1	LB1	Fungi	Chytridiomycota	Spizellomycetes	Spizellomycetales	Spizellomycetaceae	Spizellomyces
f1f6c9ca3d0bcb627bad3343da681408	LA_ITS2	0	LA_ITS2	Leaves	ITS2	LA	LA1_ITS2	LA1	Fungi	Chytridiomycota	Spizellomycetes	Spizellomycetales	Spizellomycetaceae	Spizellomyces
f1f6c9ca3d0bcb627bad3343da681408	RA_ITS2	0	RA_ITS2	Roots	ITS2	RA	RA1_ITS2	RA1	Fungi	Chytridiomycota	Spizellomycetes	Spizellomycetales	Spizellomycetaceae	Spizellomyces
f1f6c9ca3d0bcb627bad3343da681408	RA_ITS1	0	RA_ITS1	Roots	ITS1	RA	RA1_ITS1	RA1	Fungi	Chytridiomycota	Spizellomycetes	Spizellomycetales	Spizellomycetaceae	Spizellomyces
f1f6c9ca3d0bcb627bad3343da681408	LB_ITSf	0	LB_ITSf	Leaves	ITSf	LB	LB1_ITSf	LB1	Fungi	Chytridiomycota	Spizellomycetes	Spizellomycetales	Spizellomycetaceae	Spizellomyces
f1f6c9ca3d0bcb627bad3343da681408	RB_ITS2	0	RB_ITS2	Roots	ITS2	RB	RB1_ITS2	RB1	Fungi	Chytridiomycota	Spizellomycetes	Spizellomycetales	Spizellomycetaceae	Spizellomyces
f1f6c9ca3d0bcb627bad3343da681408	LA_ITS1	0	LA_ITS1	Leaves	ITS1	LA	LA1_ITS1	LA1	Fungi	Chytridiomycota	Spizellomycetes	Spizellomycetales	Spizellomycetaceae	Spizellomyces
f1f6c9ca3d0bcb627bad3343da681408	RB_ITS1	0	RB_ITS1	Roots	ITS1	RB	RB1_ITS1	RB1	Fungi	Chytridiomycota	Spizellomycetes	Spizellomycetales	Spizellomycetaceae	Spizellomyces
f1f6c9ca3d0bcb627bad3343da681408	RB_ITSf	0	RB_ITSf	Roots	ITSf	RB	RB1_ITSf	RB1	Fungi	Chytridiomycota	Spizellomycetes	Spizellomycetales	Spizellomycetaceae	Spizellomyces
f1f6c9ca3d0bcb627bad3343da681408	LA_ITSf	0	LA_ITSf	Leaves	ITSf	LA	LA1_ITSf	LA1	Fungi	Chytridiomycota	Spizellomycetes	Spizellomycetales	Spizellomycetaceae	Spizellomyces
f428a8237fa3ca17952e9bd04c27abf8	LA_ITS2	0	LA_ITS2	Leaves	ITS2	LA	LA1_ITS2	LA1	Viridiplantae	Anthophyta	Eudicotyledonae	Asterales	Asteraceae	Asteraceae_gen_Incertae_sedis
f428a8237fa3ca17952e9bd04c27abf8	LB_ITS2	0	LB_ITS2	Leaves	ITS2	LB	LB1_ITS2	LB1	Viridiplantae	Anthophyta	Eudicotyledonae	Asterales	Asteraceae	Asteraceae_gen_Incertae_sedis
f428a8237fa3ca17952e9bd04c27abf8	RA_ITS1	0	RA_ITS1	Roots	ITS1	RA	RA1_ITS1	RA1	Viridiplantae	Anthophyta	Eudicotyledonae	Asterales	Asteraceae	Asteraceae_gen_Incertae_sedis
f428a8237fa3ca17952e9bd04c27abf8	LB_ITS1	0	LB_ITS1	Leaves	ITS1	LB	LB1_ITS1	LB1	Viridiplantae	Anthophyta	Eudicotyledonae	Asterales	Asteraceae	Asteraceae_gen_Incertae_sedis
f428a8237fa3ca17952e9bd04c27abf8	RB_ITS2	0	RB_ITS2	Roots	ITS2	RB	RB1_ITS2	RB1	Viridiplantae	Anthophyta	Eudicotyledonae	Asterales	Asteraceae	Asteraceae_gen_Incertae_sedis
f428a8237fa3ca17952e9bd04c27abf8	RA_ITS2	0	RA_ITS2	Roots	ITS2	RA	RA1_ITS2	RA1	Viridiplantae	Anthophyta	Eudicotyledonae	Asterales	Asteraceae	Asteraceae_gen_Incertae_sedis
f428a8237fa3ca17952e9bd04c27abf8	LB_ITSf	0	LB_ITSf	Leaves	ITSf	LB	LB1_ITSf	LB1	Viridiplantae	Anthophyta	Eudicotyledonae	Asterales	Asteraceae	Asteraceae_gen_Incertae_sedis
f428a8237fa3ca17952e9bd04c27abf8	LA_ITS1	0	LA_ITS1	Leaves	ITS1	LA	LA1_ITS1	LA1	Viridiplantae	Anthophyta	Eudicotyledonae	Asterales	Asteraceae	Asteraceae_gen_Incertae_sedis
f428a8237fa3ca17952e9bd04c27abf8	LA_ITSf	0	LA_ITSf	Leaves	ITSf	LA	LA1_ITSf	LA1	Viridiplantae	Anthophyta	Eudicotyledonae	Asterales	Asteraceae	Asteraceae_gen_Incertae_sedis
f428a8237fa3ca17952e9bd04c27abf8	RB_ITSf	0	RB_ITSf	Roots	ITSf	RB	RB1_ITSf	RB1	Viridiplantae	Anthophyta	Eudicotyledonae	Asterales	Asteraceae	Asteraceae_gen_Incertae_sedis
f510d02861da6ad684ef8284d10e0ac5	LB_ITSf	0	LB_ITSf	Leaves	ITSf	LB	LB1_ITSf	LB1	Fungi	Fungi_phy_Incertae_sedis	Fungi_cls_Incertae_sedis	Fungi_ord_Incertae_sedis	Fungi_fam_Incertae_sedis	Fungi_gen_Incertae_sedis
f510d02861da6ad684ef8284d10e0ac5	LA_ITS2	0	LA_ITS2	Leaves	ITS2	LA	LA1_ITS2	LA1	Fungi	Fungi_phy_Incertae_sedis	Fungi_cls_Incertae_sedis	Fungi_ord_Incertae_sedis	Fungi_fam_Incertae_sedis	Fungi_gen_Incertae_sedis
f510d02861da6ad684ef8284d10e0ac5	LB_ITS2	0	LB_ITS2	Leaves	ITS2	LB	LB1_ITS2	LB1	Fungi	Fungi_phy_Incertae_sedis	Fungi_cls_Incertae_sedis	Fungi_ord_Incertae_sedis	Fungi_fam_Incertae_sedis	Fungi_gen_Incertae_sedis
f510d02861da6ad684ef8284d10e0ac5	LA_ITSf	0	LA_ITSf	Leaves	ITSf	LA	LA1_ITSf	LA1	Fungi	Fungi_phy_Incertae_sedis	Fungi_cls_Incertae_sedis	Fungi_ord_Incertae_sedis	Fungi_fam_Incertae_sedis	Fungi_gen_Incertae_sedis
f510d02861da6ad684ef8284d10e0ac5	RA_ITS2	0	RA_ITS2	Roots	ITS2	RA	RA1_ITS2	RA1	Fungi	Fungi_phy_Incertae_sedis	Fungi_cls_Incertae_sedis	Fungi_ord_Incertae_sedis	Fungi_fam_Incertae_sedis	Fungi_gen_Incertae_sedis
f510d02861da6ad684ef8284d10e0ac5	RA_ITSf	0	RA_ITSf	Roots	ITSf	RA	RA1_ITSf	RA1	Fungi	Fungi_phy_Incertae_sedis	Fungi_cls_Incertae_sedis	Fungi_ord_Incertae_sedis	Fungi_fam_Incertae_sedis	Fungi_gen_Incertae_sedis
f510d02861da6ad684ef8284d10e0ac5	RB_ITS2	0	RB_ITS2	Roots	ITS2	RB	RB1_ITS2	RB1	Fungi	Fungi_phy_Incertae_sedis	Fungi_cls_Incertae_sedis	Fungi_ord_Incertae_sedis	Fungi_fam_Incertae_sedis	Fungi_gen_Incertae_sedis
f510d02861da6ad684ef8284d10e0ac5	RB_ITSf	0	RB_ITSf	Roots	ITSf	RB	RB1_ITSf	RB1	Fungi	Fungi_phy_Incertae_sedis	Fungi_cls_Incertae_sedis	Fungi_ord_Incertae_sedis	Fungi_fam_Incertae_sedis	Fungi_gen_Incertae_sedis
fd55f8d12cbce981f6815868081e6e8a	LB_ITS1	0	LB_ITS1	Leaves	ITS1	LB	LB1_ITS1	LB1	Fungi	Basidiomycota	Agaricomycetes	Agaricales	Stephanosporaceae	Lindtneria
fd55f8d12cbce981f6815868081e6e8a	LB_ITS2	0	LB_ITS2	Leaves	ITS2	LB	LB1_ITS2	LB1	Fungi	Basidiomycota	Agaricomycetes	Agaricales	Stephanosporaceae	Lindtneria
fd55f8d12cbce981f6815868081e6e8a	RA_ITS2	0	RA_ITS2	Roots	ITS2	RA	RA1_ITS2	RA1	Fungi	Basidiomycota	Agaricomycetes	Agaricales	Stephanosporaceae	Lindtneria
fd55f8d12cbce981f6815868081e6e8a	RA_ITS1	0	RA_ITS1	Roots	ITS1	RA	RA1_ITS1	RA1	Fungi	Basidiomycota	Agaricomycetes	Agaricales	Stephanosporaceae	Lindtneria
fd55f8d12cbce981f6815868081e6e8a	LA_ITSf	0	LA_ITSf	Leaves	ITSf	LA	LA1_ITSf	LA1	Fungi	Basidiomycota	Agaricomycetes	Agaricales	Stephanosporaceae	Lindtneria
fd55f8d12cbce981f6815868081e6e8a	RB_ITS2	0	RB_ITS2	Roots	ITS2	RB	RB1_ITS2	RB1	Fungi	Basidiomycota	Agaricomycetes	Agaricales	Stephanosporaceae	Lindtneria
fd55f8d12cbce981f6815868081e6e8a	LA_ITS2	0	LA_ITS2	Leaves	ITS2	LA	LA1_ITS2	LA1	Fungi	Basidiomycota	Agaricomycetes	Agaricales	Stephanosporaceae	Lindtneria
fd55f8d12cbce981f6815868081e6e8a	RB_ITS1	0	RB_ITS1	Roots	ITS1	RB	RB1_ITS1	RB1	Fungi	Basidiomycota	Agaricomycetes	Agaricales	Stephanosporaceae	Lindtneria
fd55f8d12cbce981f6815868081e6e8a	LB_ITSf	0	LB_ITSf	Leaves	ITSf	LB	LB1_ITSf	LB1	Fungi	Basidiomycota	Agaricomycetes	Agaricales	Stephanosporaceae	Lindtneria
fd55f8d12cbce981f6815868081e6e8a	RB_ITSf	0	RB_ITSf	Roots	ITSf	RB	RB1_ITSf	RB1	Fungi	Basidiomycota	Agaricomycetes	Agaricales	Stephanosporaceae	Lindtneria
fd55f8d12cbce981f6815868081e6e8a	LA_ITS1	0	LA_ITS1	Leaves	ITS1	LA	LA1_ITS1	LA1	Fungi	Basidiomycota	Agaricomycetes	Agaricales	Stephanosporaceae	Lindtneria
fe6eddc4b7f2ec25521e9b3d7486bcba	LA_ITSf	0	LA_ITSf	Leaves	ITSf	LA	LA1_ITSf	LA1	Fungi	Ascomycota	Sordariomycetes	Coronophorales	Ceratostomataceae	Harzia
fe6eddc4b7f2ec25521e9b3d7486bcba	RA_ITS1	0	RA_ITS1	Roots	ITS1	RA	RA1_ITS1	RA1	Fungi	Ascomycota	Sordariomycetes	Coronophorales	Ceratostomataceae	Harzia
fe6eddc4b7f2ec25521e9b3d7486bcba	LB_ITSf	0	LB_ITSf	Leaves	ITSf	LB	LB1_ITSf	LB1	Fungi	Ascomycota	Sordariomycetes	Coronophorales	Ceratostomataceae	Harzia
fe6eddc4b7f2ec25521e9b3d7486bcba	LA_ITS2	0	LA_ITS2	Leaves	ITS2	LA	LA1_ITS2	LA1	Fungi	Ascomycota	Sordariomycetes	Coronophorales	Ceratostomataceae	Harzia
fe6eddc4b7f2ec25521e9b3d7486bcba	RB_ITS1	0	RB_ITS1	Roots	ITS1	RB	RB1_ITS1	RB1	Fungi	Ascomycota	Sordariomycetes	Coronophorales	Ceratostomataceae	Harzia
fe6eddc4b7f2ec25521e9b3d7486bcba	RA_ITSf	0	RA_ITSf	Roots	ITSf	RA	RA1_ITSf	RA1	Fungi	Ascomycota	Sordariomycetes	Coronophorales	Ceratostomataceae	Harzia
fe6eddc4b7f2ec25521e9b3d7486bcba	LB_ITS2	0	LB_ITS2	Leaves	ITS2	LB	LB1_ITS2	LB1	Fungi	Ascomycota	Sordariomycetes	Coronophorales	Ceratostomataceae	Harzia
fe6eddc4b7f2ec25521e9b3d7486bcba	LA_ITS1	0	LA_ITS1	Leaves	ITS1	LA	LA1_ITS1	LA1	Fungi	Ascomycota	Sordariomycetes	Coronophorales	Ceratostomataceae	Harzia
fe6eddc4b7f2ec25521e9b3d7486bcba	RB_ITSf	0	RB_ITSf	Roots	ITSf	RB	RB1_ITSf	RB1	Fungi	Ascomycota	Sordariomycetes	Coronophorales	Ceratostomataceae	Harzia
fe6eddc4b7f2ec25521e9b3d7486bcba	RA_ITS2	0	RA_ITS2	Roots	ITS2	RA	RA1_ITS2	RA1	Fungi	Ascomycota	Sordariomycetes	Coronophorales	Ceratostomataceae	Harzia
fe6eddc4b7f2ec25521e9b3d7486bcba	RB_ITS2	0	RB_ITS2	Roots	ITS2	RB	RB1_ITS2	RB1	Fungi	Ascomycota	Sordariomycetes	Coronophorales	Ceratostomataceae	Harzia
fe8547901fae07bdace228ca5ecf6fd7	RA_ITS1	0	RA_ITS1	Roots	ITS1	RA	RA1_ITS1	RA1	Fungi	Basidiomycota	Agaricostilbomycetes	Agaricostilbales	Chionosphaeraceae	Kurtzmanomyces
fe8547901fae07bdace228ca5ecf6fd7	LB_ITS1	0	LB_ITS1	Leaves	ITS1	LB	LB1_ITS1	LB1	Fungi	Basidiomycota	Agaricostilbomycetes	Agaricostilbales	Chionosphaeraceae	Kurtzmanomyces
fe8547901fae07bdace228ca5ecf6fd7	LB_ITS2	0	LB_ITS2	Leaves	ITS2	LB	LB1_ITS2	LB1	Fungi	Basidiomycota	Agaricostilbomycetes	Agaricostilbales	Chionosphaeraceae	Kurtzmanomyces
fe8547901fae07bdace228ca5ecf6fd7	LB_ITSf	0	LB_ITSf	Leaves	ITSf	LB	LB1_ITSf	LB1	Fungi	Basidiomycota	Agaricostilbomycetes	Agaricostilbales	Chionosphaeraceae	Kurtzmanomyces
fe8547901fae07bdace228ca5ecf6fd7	RA_ITS2	0	RA_ITS2	Roots	ITS2	RA	RA1_ITS2	RA1	Fungi	Basidiomycota	Agaricostilbomycetes	Agaricostilbales	Chionosphaeraceae	Kurtzmanomyces
fe8547901fae07bdace228ca5ecf6fd7	LA_ITS2	0	LA_ITS2	Leaves	ITS2	LA	LA1_ITS2	LA1	Fungi	Basidiomycota	Agaricostilbomycetes	Agaricostilbales	Chionosphaeraceae	Kurtzmanomyces
fe8547901fae07bdace228ca5ecf6fd7	RA_ITSf	0	RA_ITSf	Roots	ITSf	RA	RA1_ITSf	RA1	Fungi	Basidiomycota	Agaricostilbomycetes	Agaricostilbales	Chionosphaeraceae	Kurtzmanomyces
fe8547901fae07bdace228ca5ecf6fd7	LA_ITSf	0	LA_ITSf	Leaves	ITSf	LA	LA1_ITSf	LA1	Fungi	Basidiomycota	Agaricostilbomycetes	Agaricostilbales	Chionosphaeraceae	Kurtzmanomyces
fe8547901fae07bdace228ca5ecf6fd7	RB_ITS2	0	RB_ITS2	Roots	ITS2	RB	RB1_ITS2	RB1	Fungi	Basidiomycota	Agaricostilbomycetes	Agaricostilbales	Chionosphaeraceae	Kurtzmanomyces
fe8547901fae07bdace228ca5ecf6fd7	LA_ITS1	0	LA_ITS1	Leaves	ITS1	LA	LA1_ITS1	LA1	Fungi	Basidiomycota	Agaricostilbomycetes	Agaricostilbales	Chionosphaeraceae	Kurtzmanomyces
fe8547901fae07bdace228ca5ecf6fd7	RB_ITSf	0	RB_ITSf	Roots	ITSf	RB	RB1_ITSf	RB1	Fungi	Basidiomycota	Agaricostilbomycetes	Agaricostilbales	Chionosphaeraceae	Kurtzmanomyces
