# Supplementary material for: Comparative Metabarcoding of ITS1, ITS2, and Full‐Length ITS Reveals Marker‐ and Tissue‐Specific Variation in Fungal Community Profiling in Potato
Source: Plant Environ Interact. 2026 Jun 2;7(3):e70168. doi: 10.1002/pei3.70168 (PMC13239480; doi:10.1002/pei3.70168)
Supplement: Supplementary file 5 — Table S3: Relative abundance of the 20 most abundant genera among ITS regions in leaf and root communities. [file PEI3-7-e70168-s004.xlsx]

## Sheet: Leaves
OTU	Sample	Abundance	bio_sample	tissue	region	ReplicateGroup	Kingdom	Phylum	Class	Order	Family	Genus	LeafGroup
d2ff29c713a1dbcc0b00bbefa72e3056	LB2_ITS1	97.9323	LB2	Leaves	ITS1	LB_ITS1	Stramenopila	Oomycota	Oomycetes	Peronosporales	Peronosporaceae	Phytophthora	LB
d2ff29c713a1dbcc0b00bbefa72e3056	LB1_ITS1	96.9903	LB1	Leaves	ITS1	LB_ITS1	Stramenopila	Oomycota	Oomycetes	Peronosporales	Peronosporaceae	Phytophthora	LB
d2ff29c713a1dbcc0b00bbefa72e3056	LA1_ITSf	95.4687	LA1	Leaves	ITSf	LA_ITSf	Stramenopila	Oomycota	Oomycetes	Peronosporales	Peronosporaceae	Phytophthora	LA
d2ff29c713a1dbcc0b00bbefa72e3056	LA2_ITS1	94.735	LA2	Leaves	ITS1	LA_ITS1	Stramenopila	Oomycota	Oomycetes	Peronosporales	Peronosporaceae	Phytophthora	LA
d2ff29c713a1dbcc0b00bbefa72e3056	LA2_ITSf	94.3211	LA2	Leaves	ITSf	LA_ITSf	Stramenopila	Oomycota	Oomycetes	Peronosporales	Peronosporaceae	Phytophthora	LA
d2ff29c713a1dbcc0b00bbefa72e3056	LA1_ITS1	93.6881	LA1	Leaves	ITS1	LA_ITS1	Stramenopila	Oomycota	Oomycetes	Peronosporales	Peronosporaceae	Phytophthora	LA
d2ff29c713a1dbcc0b00bbefa72e3056	LB1_ITSf	93.6207	LB1	Leaves	ITSf	LB_ITSf	Stramenopila	Oomycota	Oomycetes	Peronosporales	Peronosporaceae	Phytophthora	LB
d2ff29c713a1dbcc0b00bbefa72e3056	LB2_ITSf	91.9764	LB2	Leaves	ITSf	LB_ITSf	Stramenopila	Oomycota	Oomycetes	Peronosporales	Peronosporaceae	Phytophthora	LB
0f8b160a648d2ef4ad43e2d3a43ecee4	LB1_ITS2	87.234	LB1	Leaves	ITS2	LB_ITS2	Fungi	Basidiomycota	Agaricomycetes	Agaricales	Psathyrellaceae	Coprinopsis	LB
0f8b160a648d2ef4ad43e2d3a43ecee4	LB2_ITS2	69.5652	LB2	Leaves	ITS2	LB_ITS2	Fungi	Basidiomycota	Agaricomycetes	Agaricales	Psathyrellaceae	Coprinopsis	LB
8c2aa2861e1d617e7b2d21f8d7231a62	LA1_ITS2	46.4567	LA1	Leaves	ITS2	LA_ITS2	Fungi	Ascomycota	Dothideomycetes	Pleosporales	Didymellaceae	Neoascochyta	LA
53b9b64934e160d4b4708997f086ac0a	LA2_ITS2	46.1538	LA2	Leaves	ITS2	LA_ITS2	Fungi	Basidiomycota	Tremellomycetes	Cystofilobasidiales	Mrakiaceae	Itersonilia	LA
8c2aa2861e1d617e7b2d21f8d7231a62	LA2_ITS2	23.0769	LA2	Leaves	ITS2	LA_ITS2	Fungi	Ascomycota	Dothideomycetes	Pleosporales	Didymellaceae	Neoascochyta	LA
7140e76b56451dc6bd5b8e2d03ecb0b3	LA1_ITS2	22.8346	LA1	Leaves	ITS2	LA_ITS2	Fungi	Ascomycota	Dothideomycetes	Pleosporales	Pleosporaceae	Alternaria	LA
356ff5f7119805eaae507d59bb076cab	LA2_ITS2	15.3846	LA2	Leaves	ITS2	LA_ITS2	Fungi	Ascomycota	Sordariomycetes	Hypocreales	Clavicipitaceae	Claviceps	LA
7140e76b56451dc6bd5b8e2d03ecb0b3	LA2_ITS2	15.3846	LA2	Leaves	ITS2	LA_ITS2	Fungi	Ascomycota	Dothideomycetes	Pleosporales	Pleosporaceae	Alternaria	LA
53b9b64934e160d4b4708997f086ac0a	LB2_ITS2	15.2174	LB2	Leaves	ITS2	LB_ITS2	Fungi	Basidiomycota	Tremellomycetes	Cystofilobasidiales	Mrakiaceae	Itersonilia	LB
53b9b64934e160d4b4708997f086ac0a	LA1_ITS2	12.5984	LA1	Leaves	ITS2	LA_ITS2	Fungi	Basidiomycota	Tremellomycetes	Cystofilobasidiales	Mrakiaceae	Itersonilia	LA
c55a20c4083c88346ced6e867ae81524	LB2_ITS2	8.69565	LB2	Leaves	ITS2	LB_ITS2	Fungi	Ascomycota	Sordariomycetes	Glomerellales	Plectosphaerellaceae	Plectosphaerella	LB
356ff5f7119805eaae507d59bb076cab	LB2_ITS2	6.52174	LB2	Leaves	ITS2	LB_ITS2	Fungi	Ascomycota	Sordariomycetes	Hypocreales	Clavicipitaceae	Claviceps	LB
0f8b160a648d2ef4ad43e2d3a43ecee4	LB2_ITSf	5.91216	LB2	Leaves	ITSf	LB_ITSf	Fungi	Basidiomycota	Agaricomycetes	Agaricales	Psathyrellaceae	Coprinopsis	LB
80cb9673d543091a4b21dc949453636c	LA1_ITS2	4.72441	LA1	Leaves	ITS2	LA_ITS2	Fungi	Ascomycota	Dothideomycetes	Pleosporales	Leptosphaeriaceae	Heterospora	LA
b975dd931ec2daaa8cb931a3c5f46cd2	LA1_ITS2	4.72441	LA1	Leaves	ITS2	LA_ITS2	Fungi	Ascomycota	Dothideomycetes	Pleosporales	Phaeosphaeriaceae	Parastagonospora	LA
48a20f82cbbb947fc6d3b383e38b02a1	LB1_ITS2	4.25532	LB1	Leaves	ITS2	LB_ITS2	Fungi	Basidiomycota	Exobasidiomycetes	Entylomatales	Entylomataceae	Tilletiopsis	LB
5b030d167ff55a7b44b68562164c202d	LB1_ITS2	4.25532	LB1	Leaves	ITS2	LB_ITS2	Fungi	Basidiomycota	Microbotryomycetes	Sporidiobolales	Sporidiobolaceae	Sporobolomyces	LB
8c2aa2861e1d617e7b2d21f8d7231a62	LB1_ITS2	4.25532	LB1	Leaves	ITS2	LB_ITS2	Fungi	Ascomycota	Dothideomycetes	Pleosporales	Didymellaceae	Neoascochyta	LB
0f8b160a648d2ef4ad43e2d3a43ecee4	LB1_ITSf	4.22414	LB1	Leaves	ITSf	LB_ITSf	Fungi	Basidiomycota	Agaricomycetes	Agaricales	Psathyrellaceae	Coprinopsis	LB
202f302df678c36e3fb07a851564ab06	LA1_ITS1	3.45316	LA1	Leaves	ITS1	LA_ITS1	Fungi	Fungi_phy_Incertae_sedis	Fungi_cls_Incertae_sedis	Fungi_ord_Incertae_sedis	Fungi_fam_Incertae_sedis	Fungi_gen_Incertae_sedis	LA
0f8b160a648d2ef4ad43e2d3a43ecee4	LA1_ITS2	3.14961	LA1	Leaves	ITS2	LA_ITS2	Fungi	Basidiomycota	Agaricomycetes	Agaricales	Psathyrellaceae	Coprinopsis	LA
202f302df678c36e3fb07a851564ab06	LA2_ITS1	2.86375	LA2	Leaves	ITS1	LA_ITS1	Fungi	Fungi_phy_Incertae_sedis	Fungi_cls_Incertae_sedis	Fungi_ord_Incertae_sedis	Fungi_fam_Incertae_sedis	Fungi_gen_Incertae_sedis	LA
48a20f82cbbb947fc6d3b383e38b02a1	LA1_ITS2	2.3622	LA1	Leaves	ITS2	LA_ITS2	Fungi	Basidiomycota	Exobasidiomycetes	Entylomatales	Entylomataceae	Tilletiopsis	LA
53b9b64934e160d4b4708997f086ac0a	LA1_ITSf	1.92427	LA1	Leaves	ITSf	LA_ITSf	Fungi	Basidiomycota	Tremellomycetes	Cystofilobasidiales	Mrakiaceae	Itersonilia	LA
0f8b160a648d2ef4ad43e2d3a43ecee4	LB1_ITS1	1.80581	LB1	Leaves	ITS1	LB_ITS1	Fungi	Basidiomycota	Agaricomycetes	Agaricales	Psathyrellaceae	Coprinopsis	LB
53b9b64934e160d4b4708997f086ac0a	LA2_ITSf	1.63185	LA2	Leaves	ITSf	LA_ITSf	Fungi	Basidiomycota	Tremellomycetes	Cystofilobasidiales	Mrakiaceae	Itersonilia	LA
16bddf1509c6975d74709ad6555d99b9	LA1_ITS2	1.5748	LA1	Leaves	ITS2	LA_ITS2	Fungi	Basidiomycota	Microbotryomycetes	Leucosporidiales	Leucosporidiaceae	Leucosporidium	LA
5b030d167ff55a7b44b68562164c202d	LA1_ITS2	1.5748	LA1	Leaves	ITS2	LA_ITS2	Fungi	Basidiomycota	Microbotryomycetes	Sporidiobolales	Sporidiobolaceae	Sporobolomyces	LA
5abf3767dbdfd44fc40d0d03eaa94dc5	LA2_ITSf	1.30548	LA2	Leaves	ITSf	LA_ITSf	Fungi	Ascomycota	Dothideomycetes	Cladosporiales	Cladosporiaceae	Cladosporium	LA
0f8b160a648d2ef4ad43e2d3a43ecee4	LB2_ITS1	1.09066	LB2	Leaves	ITS1	LB_ITS1	Fungi	Basidiomycota	Agaricomycetes	Agaricales	Psathyrellaceae	Coprinopsis	LB
53b9b64934e160d4b4708997f086ac0a	LB2_ITSf	0.929054	LB2	Leaves	ITSf	LB_ITSf	Fungi	Basidiomycota	Tremellomycetes	Cystofilobasidiales	Mrakiaceae	Itersonilia	LB
5abf3767dbdfd44fc40d0d03eaa94dc5	LA1_ITSf	0.869025	LA1	Leaves	ITSf	LA_ITSf	Fungi	Ascomycota	Dothideomycetes	Cladosporiales	Cladosporiaceae	Cladosporium	LA
53b9b64934e160d4b4708997f086ac0a	LA1_ITS1	0.820832	LA1	Leaves	ITS1	LA_ITS1	Fungi	Basidiomycota	Tremellomycetes	Cystofilobasidiales	Mrakiaceae	Itersonilia	LA
8c2aa2861e1d617e7b2d21f8d7231a62	LA2_ITSf	0.78329	LA2	Leaves	ITSf	LA_ITSf	Fungi	Ascomycota	Dothideomycetes	Pleosporales	Didymellaceae	Neoascochyta	LA
53b9b64934e160d4b4708997f086ac0a	LB1_ITSf	0.775862	LB1	Leaves	ITSf	LB_ITSf	Fungi	Basidiomycota	Tremellomycetes	Cystofilobasidiales	Mrakiaceae	Itersonilia	LB
8c2aa2861e1d617e7b2d21f8d7231a62	LA1_ITS1	0.764223	LA1	Leaves	ITS1	LA_ITS1	Fungi	Ascomycota	Dothideomycetes	Pleosporales	Didymellaceae	Neoascochyta	LA
5abf3767dbdfd44fc40d0d03eaa94dc5	LA1_ITS1	0.707614	LA1	Leaves	ITS1	LA_ITS1	Fungi	Ascomycota	Dothideomycetes	Cladosporiales	Cladosporiaceae	Cladosporium	LA
5abf3767dbdfd44fc40d0d03eaa94dc5	LA2_ITS1	0.693703	LA2	Leaves	ITS1	LA_ITS1	Fungi	Ascomycota	Dothideomycetes	Cladosporiales	Cladosporiaceae	Cladosporium	LA
53b9b64934e160d4b4708997f086ac0a	LA2_ITS1	0.622554	LA2	Leaves	ITS1	LA_ITS1	Fungi	Basidiomycota	Tremellomycetes	Cystofilobasidiales	Mrakiaceae	Itersonilia	LA
7140e76b56451dc6bd5b8e2d03ecb0b3	LA2_ITSf	0.522193	LA2	Leaves	ITSf	LA_ITSf	Fungi	Ascomycota	Dothideomycetes	Pleosporales	Pleosporaceae	Alternaria	LA
5abf3767dbdfd44fc40d0d03eaa94dc5	LB2_ITSf	0.506757	LB2	Leaves	ITSf	LB_ITSf	Fungi	Ascomycota	Dothideomycetes	Cladosporiales	Cladosporiaceae	Cladosporium	LB
2ac197f4d6376b21ab8ca86f8ed20d7e	LA1_ITSf	0.496586	LA1	Leaves	ITSf	LA_ITSf	Fungi	Ascomycota	Dothideomycetes	Pleosporales	Phaeosphaeriaceae	Phaeosphaeria	LA
3bb4e12c76d1ae71a614c7f1b924e3fe	LA1_ITSf	0.496586	LA1	Leaves	ITSf	LA_ITSf	Fungi	Basidiomycota	Tremellomycetes	Tremellales	Bulleribasidiaceae	Dioszegia	LA
8c2aa2861e1d617e7b2d21f8d7231a62	LA1_ITSf	0.434513	LA1	Leaves	ITSf	LA_ITSf	Fungi	Ascomycota	Dothideomycetes	Pleosporales	Didymellaceae	Neoascochyta	LA
5abf3767dbdfd44fc40d0d03eaa94dc5	LB1_ITSf	0.431034	LB1	Leaves	ITSf	LB_ITSf	Fungi	Ascomycota	Dothideomycetes	Cladosporiales	Cladosporiaceae	Cladosporium	LB
7140e76b56451dc6bd5b8e2d03ecb0b3	LB1_ITSf	0.431034	LB1	Leaves	ITSf	LB_ITSf	Fungi	Ascomycota	Dothideomycetes	Pleosporales	Pleosporaceae	Alternaria	LB
48a20f82cbbb947fc6d3b383e38b02a1	LA2_ITSf	0.391645	LA2	Leaves	ITSf	LA_ITSf	Fungi	Basidiomycota	Exobasidiomycetes	Entylomatales	Entylomataceae	Tilletiopsis	LA
5b030d167ff55a7b44b68562164c202d	LA2_ITSf	0.391645	LA2	Leaves	ITSf	LA_ITSf	Fungi	Basidiomycota	Microbotryomycetes	Sporidiobolales	Sporidiobolaceae	Sporobolomyces	LA
202f302df678c36e3fb07a851564ab06	LB1_ITS1	0.366396	LB1	Leaves	ITS1	LB_ITS1	Fungi	Fungi_phy_Incertae_sedis	Fungi_cls_Incertae_sedis	Fungi_ord_Incertae_sedis	Fungi_fam_Incertae_sedis	Fungi_gen_Incertae_sedis	LB
5b030d167ff55a7b44b68562164c202d	LB1_ITSf	0.344828	LB1	Leaves	ITSf	LB_ITSf	Fungi	Basidiomycota	Microbotryomycetes	Sporidiobolales	Sporidiobolaceae	Sporobolomyces	LB
8c2aa2861e1d617e7b2d21f8d7231a62	LA2_ITS1	0.337958	LA2	Leaves	ITS1	LA_ITS1	Fungi	Ascomycota	Dothideomycetes	Pleosporales	Didymellaceae	Neoascochyta	LA
5abf3767dbdfd44fc40d0d03eaa94dc5	LB1_ITS1	0.261712	LB1	Leaves	ITS1	LB_ITS1	Fungi	Ascomycota	Dothideomycetes	Cladosporiales	Cladosporiaceae	Cladosporium	LB
0f8b160a648d2ef4ad43e2d3a43ecee4	LA2_ITSf	0.261097	LA2	Leaves	ITSf	LA_ITSf	Fungi	Basidiomycota	Agaricomycetes	Agaricales	Psathyrellaceae	Coprinopsis	LA
3bb4e12c76d1ae71a614c7f1b924e3fe	LB2_ITSf	0.253378	LB2	Leaves	ITSf	LB_ITSf	Fungi	Basidiomycota	Tremellomycetes	Tremellales	Bulleribasidiaceae	Dioszegia	LB
5b030d167ff55a7b44b68562164c202d	LB2_ITSf	0.253378	LB2	Leaves	ITSf	LB_ITSf	Fungi	Basidiomycota	Microbotryomycetes	Sporidiobolales	Sporidiobolaceae	Sporobolomyces	LB
202f302df678c36e3fb07a851564ab06	LB2_ITS1	0.249943	LB2	Leaves	ITS1	LB_ITS1	Fungi	Fungi_phy_Incertae_sedis	Fungi_cls_Incertae_sedis	Fungi_ord_Incertae_sedis	Fungi_fam_Incertae_sedis	Fungi_gen_Incertae_sedis	LB
5abf3767dbdfd44fc40d0d03eaa94dc5	LB2_ITS1	0.227221	LB2	Leaves	ITS1	LB_ITS1	Fungi	Ascomycota	Dothideomycetes	Cladosporiales	Cladosporiaceae	Cladosporium	LB
3bb4e12c76d1ae71a614c7f1b924e3fe	LA1_ITS1	0.226436	LA1	Leaves	ITS1	LA_ITS1	Fungi	Basidiomycota	Tremellomycetes	Tremellales	Bulleribasidiaceae	Dioszegia	LA
5b030d167ff55a7b44b68562164c202d	LA1_ITSf	0.18622	LA1	Leaves	ITSf	LA_ITSf	Fungi	Basidiomycota	Microbotryomycetes	Sporidiobolales	Sporidiobolaceae	Sporobolomyces	LA
356ff5f7119805eaae507d59bb076cab	LB1_ITS1	0.183198	LB1	Leaves	ITS1	LB_ITS1	Fungi	Ascomycota	Sordariomycetes	Hypocreales	Clavicipitaceae	Claviceps	LB
7140e76b56451dc6bd5b8e2d03ecb0b3	LA2_ITS1	0.177873	LA2	Leaves	ITS1	LA_ITS1	Fungi	Ascomycota	Dothideomycetes	Pleosporales	Pleosporaceae	Alternaria	LA
8f111da9a83f65525e9f607aaa104378	LB1_ITSf	0.172414	LB1	Leaves	ITSf	LB_ITSf	Fungi	Basidiomycota	Tremellomycetes	Filobasidiales	Filobasidiaceae	Filobasidium	LB
b975dd931ec2daaa8cb931a3c5f46cd2	LB2_ITSf	0.168919	LB2	Leaves	ITSf	LB_ITSf	Fungi	Ascomycota	Dothideomycetes	Pleosporales	Phaeosphaeriaceae	Parastagonospora	LB
3bb4e12c76d1ae71a614c7f1b924e3fe	LB2_ITS1	0.159055	LB2	Leaves	ITS1	LB_ITS1	Fungi	Basidiomycota	Tremellomycetes	Tremellales	Bulleribasidiaceae	Dioszegia	LB
48a20f82cbbb947fc6d3b383e38b02a1	LB2_ITS1	0.159055	LB2	Leaves	ITS1	LB_ITS1	Fungi	Basidiomycota	Exobasidiomycetes	Entylomatales	Entylomataceae	Tilletiopsis	LB
4d67c71b984cff67ffef93ac58cc5baf	LA2_ITS1	0.142298	LA2	Leaves	ITS1	LA_ITS1	Fungi	Basidiomycota	Tremellomycetes	Tremellales	Bulleribasidiaceae	Vishniacozyma	LA
86b0d63e31dfbb579e47d9348c8e96de	LA1_ITS1	0.141523	LA1	Leaves	ITS1	LA_ITS1	Fungi	Ascomycota	Dothideomycetes	Pleosporales	Pleosporales_fam_Incertae_sedis	Pleosporales_gen_Incertae_sedis	LA
c0ee76cbdedd80091aeb36eb8c9be7d6	LA1_ITS1	0.141523	LA1	Leaves	ITS1	LA_ITS1	Stramenopila	Oomycota	Oomycetes	Peronosporales	Peronosporaceae	Peronospora	LA
16bddf1509c6975d74709ad6555d99b9	LA2_ITSf	0.130548	LA2	Leaves	ITSf	LA_ITSf	Fungi	Basidiomycota	Microbotryomycetes	Leucosporidiales	Leucosporidiaceae	Leucosporidium	LA
8f111da9a83f65525e9f607aaa104378	LA2_ITSf	0.130548	LA2	Leaves	ITSf	LA_ITSf	Fungi	Basidiomycota	Tremellomycetes	Filobasidiales	Filobasidiaceae	Filobasidium	LA
b975dd931ec2daaa8cb931a3c5f46cd2	LA2_ITSf	0.130548	LA2	Leaves	ITSf	LA_ITSf	Fungi	Ascomycota	Dothideomycetes	Pleosporales	Phaeosphaeriaceae	Parastagonospora	LA
16bddf1509c6975d74709ad6555d99b9	LA1_ITSf	0.124146	LA1	Leaves	ITSf	LA_ITSf	Fungi	Basidiomycota	Microbotryomycetes	Leucosporidiales	Leucosporidiaceae	Leucosporidium	LA
3bb4e12c76d1ae71a614c7f1b924e3fe	LA2_ITS1	0.106724	LA2	Leaves	ITS1	LA_ITS1	Fungi	Basidiomycota	Tremellomycetes	Tremellales	Bulleribasidiaceae	Dioszegia	LA
48a20f82cbbb947fc6d3b383e38b02a1	LA2_ITS1	0.106724	LA2	Leaves	ITS1	LA_ITS1	Fungi	Basidiomycota	Exobasidiomycetes	Entylomatales	Entylomataceae	Tilletiopsis	LA
86b0d63e31dfbb579e47d9348c8e96de	LB1_ITS1	0.104685	LB1	Leaves	ITS1	LB_ITS1	Fungi	Ascomycota	Dothideomycetes	Pleosporales	Pleosporales_fam_Incertae_sedis	Pleosporales_gen_Incertae_sedis	LB
53b9b64934e160d4b4708997f086ac0a	LB2_ITS1	0.0908884	LB2	Leaves	ITS1	LB_ITS1	Fungi	Basidiomycota	Tremellomycetes	Cystofilobasidiales	Mrakiaceae	Itersonilia	LB
8c2aa2861e1d617e7b2d21f8d7231a62	LB2_ITS1	0.0908884	LB2	Leaves	ITS1	LB_ITS1	Fungi	Ascomycota	Dothideomycetes	Pleosporales	Didymellaceae	Neoascochyta	LB
5b030d167ff55a7b44b68562164c202d	LA2_ITS1	0.0889363	LA2	Leaves	ITS1	LA_ITS1	Fungi	Basidiomycota	Microbotryomycetes	Sporidiobolales	Sporidiobolaceae	Sporobolomyces	LA
16bddf1509c6975d74709ad6555d99b9	LB1_ITS1	0.0785135	LB1	Leaves	ITS1	LB_ITS1	Fungi	Basidiomycota	Microbotryomycetes	Leucosporidiales	Leucosporidiaceae	Leucosporidium	LB
53b9b64934e160d4b4708997f086ac0a	LB1_ITS1	0.0785135	LB1	Leaves	ITS1	LB_ITS1	Fungi	Basidiomycota	Tremellomycetes	Cystofilobasidiales	Mrakiaceae	Itersonilia	LB
b975dd931ec2daaa8cb931a3c5f46cd2	LB1_ITS1	0.0785135	LB1	Leaves	ITS1	LB_ITS1	Fungi	Ascomycota	Dothideomycetes	Pleosporales	Phaeosphaeriaceae	Parastagonospora	LB
86b0d63e31dfbb579e47d9348c8e96de	LA2_ITS1	0.0711491	LA2	Leaves	ITS1	LA_ITS1	Fungi	Ascomycota	Dothideomycetes	Pleosporales	Pleosporales_fam_Incertae_sedis	Pleosporales_gen_Incertae_sedis	LA
4d67c71b984cff67ffef93ac58cc5baf	LA1_ITS1	0.0566091	LA1	Leaves	ITS1	LA_ITS1	Fungi	Basidiomycota	Tremellomycetes	Tremellales	Bulleribasidiaceae	Vishniacozyma	LA
c0ee76cbdedd80091aeb36eb8c9be7d6	LA2_ITS1	0.0533618	LA2	Leaves	ITS1	LA_ITS1	Stramenopila	Oomycota	Oomycetes	Peronosporales	Peronosporaceae	Peronospora	LA
8c2aa2861e1d617e7b2d21f8d7231a62	LB1_ITS1	0.0523423	LB1	Leaves	ITS1	LB_ITS1	Fungi	Ascomycota	Dothideomycetes	Pleosporales	Didymellaceae	Neoascochyta	LB
0f8b160a648d2ef4ad43e2d3a43ecee4	LA1_ITS1	0	LA1	Leaves	ITS1	LA_ITS1	Fungi	Basidiomycota	Agaricomycetes	Agaricales	Psathyrellaceae	Coprinopsis	LA
0f8b160a648d2ef4ad43e2d3a43ecee4	LA1_ITSf	0	LA1	Leaves	ITSf	LA_ITSf	Fungi	Basidiomycota	Agaricomycetes	Agaricales	Psathyrellaceae	Coprinopsis	LA
0f8b160a648d2ef4ad43e2d3a43ecee4	LA2_ITS2	0	LA2	Leaves	ITS2	LA_ITS2	Fungi	Basidiomycota	Agaricomycetes	Agaricales	Psathyrellaceae	Coprinopsis	LA
0f8b160a648d2ef4ad43e2d3a43ecee4	LA2_ITS1	0	LA2	Leaves	ITS1	LA_ITS1	Fungi	Basidiomycota	Agaricomycetes	Agaricales	Psathyrellaceae	Coprinopsis	LA
16bddf1509c6975d74709ad6555d99b9	LB2_ITS2	0	LB2	Leaves	ITS2	LB_ITS2	Fungi	Basidiomycota	Microbotryomycetes	Leucosporidiales	Leucosporidiaceae	Leucosporidium	LB
16bddf1509c6975d74709ad6555d99b9	LB2_ITSf	0	LB2	Leaves	ITSf	LB_ITSf	Fungi	Basidiomycota	Microbotryomycetes	Leucosporidiales	Leucosporidiaceae	Leucosporidium	LB
16bddf1509c6975d74709ad6555d99b9	LA1_ITS1	0	LA1	Leaves	ITS1	LA_ITS1	Fungi	Basidiomycota	Microbotryomycetes	Leucosporidiales	Leucosporidiaceae	Leucosporidium	LA
16bddf1509c6975d74709ad6555d99b9	LA2_ITS2	0	LA2	Leaves	ITS2	LA_ITS2	Fungi	Basidiomycota	Microbotryomycetes	Leucosporidiales	Leucosporidiaceae	Leucosporidium	LA
16bddf1509c6975d74709ad6555d99b9	LB1_ITSf	0	LB1	Leaves	ITSf	LB_ITSf	Fungi	Basidiomycota	Microbotryomycetes	Leucosporidiales	Leucosporidiaceae	Leucosporidium	LB
16bddf1509c6975d74709ad6555d99b9	LB1_ITS2	0	LB1	Leaves	ITS2	LB_ITS2	Fungi	Basidiomycota	Microbotryomycetes	Leucosporidiales	Leucosporidiaceae	Leucosporidium	LB
16bddf1509c6975d74709ad6555d99b9	LA2_ITS1	0	LA2	Leaves	ITS1	LA_ITS1	Fungi	Basidiomycota	Microbotryomycetes	Leucosporidiales	Leucosporidiaceae	Leucosporidium	LA
16bddf1509c6975d74709ad6555d99b9	LB2_ITS1	0	LB2	Leaves	ITS1	LB_ITS1	Fungi	Basidiomycota	Microbotryomycetes	Leucosporidiales	Leucosporidiaceae	Leucosporidium	LB
202f302df678c36e3fb07a851564ab06	LB1_ITSf	0	LB1	Leaves	ITSf	LB_ITSf	Fungi	Fungi_phy_Incertae_sedis	Fungi_cls_Incertae_sedis	Fungi_ord_Incertae_sedis	Fungi_fam_Incertae_sedis	Fungi_gen_Incertae_sedis	LB
202f302df678c36e3fb07a851564ab06	LB2_ITS2	0	LB2	Leaves	ITS2	LB_ITS2	Fungi	Fungi_phy_Incertae_sedis	Fungi_cls_Incertae_sedis	Fungi_ord_Incertae_sedis	Fungi_fam_Incertae_sedis	Fungi_gen_Incertae_sedis	LB
202f302df678c36e3fb07a851564ab06	LB2_ITSf	0	LB2	Leaves	ITSf	LB_ITSf	Fungi	Fungi_phy_Incertae_sedis	Fungi_cls_Incertae_sedis	Fungi_ord_Incertae_sedis	Fungi_fam_Incertae_sedis	Fungi_gen_Incertae_sedis	LB
202f302df678c36e3fb07a851564ab06	LA1_ITSf	0	LA1	Leaves	ITSf	LA_ITSf	Fungi	Fungi_phy_Incertae_sedis	Fungi_cls_Incertae_sedis	Fungi_ord_Incertae_sedis	Fungi_fam_Incertae_sedis	Fungi_gen_Incertae_sedis	LA
202f302df678c36e3fb07a851564ab06	LA2_ITS2	0	LA2	Leaves	ITS2	LA_ITS2	Fungi	Fungi_phy_Incertae_sedis	Fungi_cls_Incertae_sedis	Fungi_ord_Incertae_sedis	Fungi_fam_Incertae_sedis	Fungi_gen_Incertae_sedis	LA
202f302df678c36e3fb07a851564ab06	LA2_ITSf	0	LA2	Leaves	ITSf	LA_ITSf	Fungi	Fungi_phy_Incertae_sedis	Fungi_cls_Incertae_sedis	Fungi_ord_Incertae_sedis	Fungi_fam_Incertae_sedis	Fungi_gen_Incertae_sedis	LA
202f302df678c36e3fb07a851564ab06	LB1_ITS2	0	LB1	Leaves	ITS2	LB_ITS2	Fungi	Fungi_phy_Incertae_sedis	Fungi_cls_Incertae_sedis	Fungi_ord_Incertae_sedis	Fungi_fam_Incertae_sedis	Fungi_gen_Incertae_sedis	LB
202f302df678c36e3fb07a851564ab06	LA1_ITS2	0	LA1	Leaves	ITS2	LA_ITS2	Fungi	Fungi_phy_Incertae_sedis	Fungi_cls_Incertae_sedis	Fungi_ord_Incertae_sedis	Fungi_fam_Incertae_sedis	Fungi_gen_Incertae_sedis	LA
2ac197f4d6376b21ab8ca86f8ed20d7e	LB1_ITS1	0	LB1	Leaves	ITS1	LB_ITS1	Fungi	Ascomycota	Dothideomycetes	Pleosporales	Phaeosphaeriaceae	Phaeosphaeria	LB
2ac197f4d6376b21ab8ca86f8ed20d7e	LB1_ITSf	0	LB1	Leaves	ITSf	LB_ITSf	Fungi	Ascomycota	Dothideomycetes	Pleosporales	Phaeosphaeriaceae	Phaeosphaeria	LB
2ac197f4d6376b21ab8ca86f8ed20d7e	LB2_ITS2	0	LB2	Leaves	ITS2	LB_ITS2	Fungi	Ascomycota	Dothideomycetes	Pleosporales	Phaeosphaeriaceae	Phaeosphaeria	LB
2ac197f4d6376b21ab8ca86f8ed20d7e	LB1_ITS2	0	LB1	Leaves	ITS2	LB_ITS2	Fungi	Ascomycota	Dothideomycetes	Pleosporales	Phaeosphaeriaceae	Phaeosphaeria	LB
2ac197f4d6376b21ab8ca86f8ed20d7e	LB2_ITS1	0	LB2	Leaves	ITS1	LB_ITS1	Fungi	Ascomycota	Dothideomycetes	Pleosporales	Phaeosphaeriaceae	Phaeosphaeria	LB
2ac197f4d6376b21ab8ca86f8ed20d7e	LB2_ITSf	0	LB2	Leaves	ITSf	LB_ITSf	Fungi	Ascomycota	Dothideomycetes	Pleosporales	Phaeosphaeriaceae	Phaeosphaeria	LB
2ac197f4d6376b21ab8ca86f8ed20d7e	LA1_ITS1	0	LA1	Leaves	ITS1	LA_ITS1	Fungi	Ascomycota	Dothideomycetes	Pleosporales	Phaeosphaeriaceae	Phaeosphaeria	LA
2ac197f4d6376b21ab8ca86f8ed20d7e	LA2_ITS2	0	LA2	Leaves	ITS2	LA_ITS2	Fungi	Ascomycota	Dothideomycetes	Pleosporales	Phaeosphaeriaceae	Phaeosphaeria	LA
2ac197f4d6376b21ab8ca86f8ed20d7e	LA1_ITS2	0	LA1	Leaves	ITS2	LA_ITS2	Fungi	Ascomycota	Dothideomycetes	Pleosporales	Phaeosphaeriaceae	Phaeosphaeria	LA
2ac197f4d6376b21ab8ca86f8ed20d7e	LA2_ITS1	0	LA2	Leaves	ITS1	LA_ITS1	Fungi	Ascomycota	Dothideomycetes	Pleosporales	Phaeosphaeriaceae	Phaeosphaeria	LA
2ac197f4d6376b21ab8ca86f8ed20d7e	LA2_ITSf	0	LA2	Leaves	ITSf	LA_ITSf	Fungi	Ascomycota	Dothideomycetes	Pleosporales	Phaeosphaeriaceae	Phaeosphaeria	LA
356ff5f7119805eaae507d59bb076cab	LB1_ITSf	0	LB1	Leaves	ITSf	LB_ITSf	Fungi	Ascomycota	Sordariomycetes	Hypocreales	Clavicipitaceae	Claviceps	LB
356ff5f7119805eaae507d59bb076cab	LA2_ITSf	0	LA2	Leaves	ITSf	LA_ITSf	Fungi	Ascomycota	Sordariomycetes	Hypocreales	Clavicipitaceae	Claviceps	LA
356ff5f7119805eaae507d59bb076cab	LB1_ITS2	0	LB1	Leaves	ITS2	LB_ITS2	Fungi	Ascomycota	Sordariomycetes	Hypocreales	Clavicipitaceae	Claviceps	LB
356ff5f7119805eaae507d59bb076cab	LB2_ITS1	0	LB2	Leaves	ITS1	LB_ITS1	Fungi	Ascomycota	Sordariomycetes	Hypocreales	Clavicipitaceae	Claviceps	LB
356ff5f7119805eaae507d59bb076cab	LB2_ITSf	0	LB2	Leaves	ITSf	LB_ITSf	Fungi	Ascomycota	Sordariomycetes	Hypocreales	Clavicipitaceae	Claviceps	LB
356ff5f7119805eaae507d59bb076cab	LA1_ITS1	0	LA1	Leaves	ITS1	LA_ITS1	Fungi	Ascomycota	Sordariomycetes	Hypocreales	Clavicipitaceae	Claviceps	LA
356ff5f7119805eaae507d59bb076cab	LA1_ITSf	0	LA1	Leaves	ITSf	LA_ITSf	Fungi	Ascomycota	Sordariomycetes	Hypocreales	Clavicipitaceae	Claviceps	LA
356ff5f7119805eaae507d59bb076cab	LA1_ITS2	0	LA1	Leaves	ITS2	LA_ITS2	Fungi	Ascomycota	Sordariomycetes	Hypocreales	Clavicipitaceae	Claviceps	LA
356ff5f7119805eaae507d59bb076cab	LA2_ITS1	0	LA2	Leaves	ITS1	LA_ITS1	Fungi	Ascomycota	Sordariomycetes	Hypocreales	Clavicipitaceae	Claviceps	LA
3bb4e12c76d1ae71a614c7f1b924e3fe	LB1_ITSf	0	LB1	Leaves	ITSf	LB_ITSf	Fungi	Basidiomycota	Tremellomycetes	Tremellales	Bulleribasidiaceae	Dioszegia	LB
3bb4e12c76d1ae71a614c7f1b924e3fe	LB2_ITS2	0	LB2	Leaves	ITS2	LB_ITS2	Fungi	Basidiomycota	Tremellomycetes	Tremellales	Bulleribasidiaceae	Dioszegia	LB
3bb4e12c76d1ae71a614c7f1b924e3fe	LA2_ITS2	0	LA2	Leaves	ITS2	LA_ITS2	Fungi	Basidiomycota	Tremellomycetes	Tremellales	Bulleribasidiaceae	Dioszegia	LA
3bb4e12c76d1ae71a614c7f1b924e3fe	LB1_ITS1	0	LB1	Leaves	ITS1	LB_ITS1	Fungi	Basidiomycota	Tremellomycetes	Tremellales	Bulleribasidiaceae	Dioszegia	LB
3bb4e12c76d1ae71a614c7f1b924e3fe	LA2_ITSf	0	LA2	Leaves	ITSf	LA_ITSf	Fungi	Basidiomycota	Tremellomycetes	Tremellales	Bulleribasidiaceae	Dioszegia	LA
3bb4e12c76d1ae71a614c7f1b924e3fe	LB1_ITS2	0	LB1	Leaves	ITS2	LB_ITS2	Fungi	Basidiomycota	Tremellomycetes	Tremellales	Bulleribasidiaceae	Dioszegia	LB
3bb4e12c76d1ae71a614c7f1b924e3fe	LA1_ITS2	0	LA1	Leaves	ITS2	LA_ITS2	Fungi	Basidiomycota	Tremellomycetes	Tremellales	Bulleribasidiaceae	Dioszegia	LA
48a20f82cbbb947fc6d3b383e38b02a1	LA1_ITS1	0	LA1	Leaves	ITS1	LA_ITS1	Fungi	Basidiomycota	Exobasidiomycetes	Entylomatales	Entylomataceae	Tilletiopsis	LA
48a20f82cbbb947fc6d3b383e38b02a1	LA1_ITSf	0	LA1	Leaves	ITSf	LA_ITSf	Fungi	Basidiomycota	Exobasidiomycetes	Entylomatales	Entylomataceae	Tilletiopsis	LA
48a20f82cbbb947fc6d3b383e38b02a1	LB1_ITS1	0	LB1	Leaves	ITS1	LB_ITS1	Fungi	Basidiomycota	Exobasidiomycetes	Entylomatales	Entylomataceae	Tilletiopsis	LB
48a20f82cbbb947fc6d3b383e38b02a1	LB1_ITSf	0	LB1	Leaves	ITSf	LB_ITSf	Fungi	Basidiomycota	Exobasidiomycetes	Entylomatales	Entylomataceae	Tilletiopsis	LB
48a20f82cbbb947fc6d3b383e38b02a1	LB2_ITS2	0	LB2	Leaves	ITS2	LB_ITS2	Fungi	Basidiomycota	Exobasidiomycetes	Entylomatales	Entylomataceae	Tilletiopsis	LB
48a20f82cbbb947fc6d3b383e38b02a1	LA2_ITS2	0	LA2	Leaves	ITS2	LA_ITS2	Fungi	Basidiomycota	Exobasidiomycetes	Entylomatales	Entylomataceae	Tilletiopsis	LA
48a20f82cbbb947fc6d3b383e38b02a1	LB2_ITSf	0	LB2	Leaves	ITSf	LB_ITSf	Fungi	Basidiomycota	Exobasidiomycetes	Entylomatales	Entylomataceae	Tilletiopsis	LB
4d67c71b984cff67ffef93ac58cc5baf	LB2_ITSf	0	LB2	Leaves	ITSf	LB_ITSf	Fungi	Basidiomycota	Tremellomycetes	Tremellales	Bulleribasidiaceae	Vishniacozyma	LB
4d67c71b984cff67ffef93ac58cc5baf	LA1_ITSf	0	LA1	Leaves	ITSf	LA_ITSf	Fungi	Basidiomycota	Tremellomycetes	Tremellales	Bulleribasidiaceae	Vishniacozyma	LA
4d67c71b984cff67ffef93ac58cc5baf	LA2_ITS2	0	LA2	Leaves	ITS2	LA_ITS2	Fungi	Basidiomycota	Tremellomycetes	Tremellales	Bulleribasidiaceae	Vishniacozyma	LA
4d67c71b984cff67ffef93ac58cc5baf	LB1_ITS1	0	LB1	Leaves	ITS1	LB_ITS1	Fungi	Basidiomycota	Tremellomycetes	Tremellales	Bulleribasidiaceae	Vishniacozyma	LB
4d67c71b984cff67ffef93ac58cc5baf	LB1_ITSf	0	LB1	Leaves	ITSf	LB_ITSf	Fungi	Basidiomycota	Tremellomycetes	Tremellales	Bulleribasidiaceae	Vishniacozyma	LB
4d67c71b984cff67ffef93ac58cc5baf	LB2_ITS2	0	LB2	Leaves	ITS2	LB_ITS2	Fungi	Basidiomycota	Tremellomycetes	Tremellales	Bulleribasidiaceae	Vishniacozyma	LB
4d67c71b984cff67ffef93ac58cc5baf	LB1_ITS2	0	LB1	Leaves	ITS2	LB_ITS2	Fungi	Basidiomycota	Tremellomycetes	Tremellales	Bulleribasidiaceae	Vishniacozyma	LB
4d67c71b984cff67ffef93ac58cc5baf	LA1_ITS2	0	LA1	Leaves	ITS2	LA_ITS2	Fungi	Basidiomycota	Tremellomycetes	Tremellales	Bulleribasidiaceae	Vishniacozyma	LA
4d67c71b984cff67ffef93ac58cc5baf	LA2_ITSf	0	LA2	Leaves	ITSf	LA_ITSf	Fungi	Basidiomycota	Tremellomycetes	Tremellales	Bulleribasidiaceae	Vishniacozyma	LA
4d67c71b984cff67ffef93ac58cc5baf	LB2_ITS1	0	LB2	Leaves	ITS1	LB_ITS1	Fungi	Basidiomycota	Tremellomycetes	Tremellales	Bulleribasidiaceae	Vishniacozyma	LB
53b9b64934e160d4b4708997f086ac0a	LB1_ITS2	0	LB1	Leaves	ITS2	LB_ITS2	Fungi	Basidiomycota	Tremellomycetes	Cystofilobasidiales	Mrakiaceae	Itersonilia	LB
5abf3767dbdfd44fc40d0d03eaa94dc5	LB2_ITS2	0	LB2	Leaves	ITS2	LB_ITS2	Fungi	Ascomycota	Dothideomycetes	Cladosporiales	Cladosporiaceae	Cladosporium	LB
5abf3767dbdfd44fc40d0d03eaa94dc5	LB1_ITS2	0	LB1	Leaves	ITS2	LB_ITS2	Fungi	Ascomycota	Dothideomycetes	Cladosporiales	Cladosporiaceae	Cladosporium	LB
5abf3767dbdfd44fc40d0d03eaa94dc5	LA2_ITS2	0	LA2	Leaves	ITS2	LA_ITS2	Fungi	Ascomycota	Dothideomycetes	Cladosporiales	Cladosporiaceae	Cladosporium	LA
5abf3767dbdfd44fc40d0d03eaa94dc5	LA1_ITS2	0	LA1	Leaves	ITS2	LA_ITS2	Fungi	Ascomycota	Dothideomycetes	Cladosporiales	Cladosporiaceae	Cladosporium	LA
5b030d167ff55a7b44b68562164c202d	LB2_ITS2	0	LB2	Leaves	ITS2	LB_ITS2	Fungi	Basidiomycota	Microbotryomycetes	Sporidiobolales	Sporidiobolaceae	Sporobolomyces	LB
5b030d167ff55a7b44b68562164c202d	LB1_ITS1	0	LB1	Leaves	ITS1	LB_ITS1	Fungi	Basidiomycota	Microbotryomycetes	Sporidiobolales	Sporidiobolaceae	Sporobolomyces	LB
5b030d167ff55a7b44b68562164c202d	LB2_ITS1	0	LB2	Leaves	ITS1	LB_ITS1	Fungi	Basidiomycota	Microbotryomycetes	Sporidiobolales	Sporidiobolaceae	Sporobolomyces	LB
5b030d167ff55a7b44b68562164c202d	LA1_ITS1	0	LA1	Leaves	ITS1	LA_ITS1	Fungi	Basidiomycota	Microbotryomycetes	Sporidiobolales	Sporidiobolaceae	Sporobolomyces	LA
5b030d167ff55a7b44b68562164c202d	LA2_ITS2	0	LA2	Leaves	ITS2	LA_ITS2	Fungi	Basidiomycota	Microbotryomycetes	Sporidiobolales	Sporidiobolaceae	Sporobolomyces	LA
7140e76b56451dc6bd5b8e2d03ecb0b3	LB2_ITS2	0	LB2	Leaves	ITS2	LB_ITS2	Fungi	Ascomycota	Dothideomycetes	Pleosporales	Pleosporaceae	Alternaria	LB
7140e76b56451dc6bd5b8e2d03ecb0b3	LB1_ITS1	0	LB1	Leaves	ITS1	LB_ITS1	Fungi	Ascomycota	Dothideomycetes	Pleosporales	Pleosporaceae	Alternaria	LB
7140e76b56451dc6bd5b8e2d03ecb0b3	LB1_ITS2	0	LB1	Leaves	ITS2	LB_ITS2	Fungi	Ascomycota	Dothideomycetes	Pleosporales	Pleosporaceae	Alternaria	LB
7140e76b56451dc6bd5b8e2d03ecb0b3	LB2_ITS1	0	LB2	Leaves	ITS1	LB_ITS1	Fungi	Ascomycota	Dothideomycetes	Pleosporales	Pleosporaceae	Alternaria	LB
7140e76b56451dc6bd5b8e2d03ecb0b3	LB2_ITSf	0	LB2	Leaves	ITSf	LB_ITSf	Fungi	Ascomycota	Dothideomycetes	Pleosporales	Pleosporaceae	Alternaria	LB
7140e76b56451dc6bd5b8e2d03ecb0b3	LA1_ITS1	0	LA1	Leaves	ITS1	LA_ITS1	Fungi	Ascomycota	Dothideomycetes	Pleosporales	Pleosporaceae	Alternaria	LA
7140e76b56451dc6bd5b8e2d03ecb0b3	LA1_ITSf	0	LA1	Leaves	ITSf	LA_ITSf	Fungi	Ascomycota	Dothideomycetes	Pleosporales	Pleosporaceae	Alternaria	LA
80cb9673d543091a4b21dc949453636c	LA1_ITSf	0	LA1	Leaves	ITSf	LA_ITSf	Fungi	Ascomycota	Dothideomycetes	Pleosporales	Leptosphaeriaceae	Heterospora	LA
80cb9673d543091a4b21dc949453636c	LB1_ITS1	0	LB1	Leaves	ITS1	LB_ITS1	Fungi	Ascomycota	Dothideomycetes	Pleosporales	Leptosphaeriaceae	Heterospora	LB
80cb9673d543091a4b21dc949453636c	LB1_ITSf	0	LB1	Leaves	ITSf	LB_ITSf	Fungi	Ascomycota	Dothideomycetes	Pleosporales	Leptosphaeriaceae	Heterospora	LB
80cb9673d543091a4b21dc949453636c	LB2_ITS2	0	LB2	Leaves	ITS2	LB_ITS2	Fungi	Ascomycota	Dothideomycetes	Pleosporales	Leptosphaeriaceae	Heterospora	LB
80cb9673d543091a4b21dc949453636c	LA2_ITS2	0	LA2	Leaves	ITS2	LA_ITS2	Fungi	Ascomycota	Dothideomycetes	Pleosporales	Leptosphaeriaceae	Heterospora	LA
80cb9673d543091a4b21dc949453636c	LA2_ITS1	0	LA2	Leaves	ITS1	LA_ITS1	Fungi	Ascomycota	Dothideomycetes	Pleosporales	Leptosphaeriaceae	Heterospora	LA
80cb9673d543091a4b21dc949453636c	LA2_ITSf	0	LA2	Leaves	ITSf	LA_ITSf	Fungi	Ascomycota	Dothideomycetes	Pleosporales	Leptosphaeriaceae	Heterospora	LA
80cb9673d543091a4b21dc949453636c	LB1_ITS2	0	LB1	Leaves	ITS2	LB_ITS2	Fungi	Ascomycota	Dothideomycetes	Pleosporales	Leptosphaeriaceae	Heterospora	LB
80cb9673d543091a4b21dc949453636c	LB2_ITS1	0	LB2	Leaves	ITS1	LB_ITS1	Fungi	Ascomycota	Dothideomycetes	Pleosporales	Leptosphaeriaceae	Heterospora	LB
80cb9673d543091a4b21dc949453636c	LB2_ITSf	0	LB2	Leaves	ITSf	LB_ITSf	Fungi	Ascomycota	Dothideomycetes	Pleosporales	Leptosphaeriaceae	Heterospora	LB
80cb9673d543091a4b21dc949453636c	LA1_ITS1	0	LA1	Leaves	ITS1	LA_ITS1	Fungi	Ascomycota	Dothideomycetes	Pleosporales	Leptosphaeriaceae	Heterospora	LA
86b0d63e31dfbb579e47d9348c8e96de	LA1_ITSf	0	LA1	Leaves	ITSf	LA_ITSf	Fungi	Ascomycota	Dothideomycetes	Pleosporales	Pleosporales_fam_Incertae_sedis	Pleosporales_gen_Incertae_sedis	LA
86b0d63e31dfbb579e47d9348c8e96de	LA2_ITS2	0	LA2	Leaves	ITS2	LA_ITS2	Fungi	Ascomycota	Dothideomycetes	Pleosporales	Pleosporales_fam_Incertae_sedis	Pleosporales_gen_Incertae_sedis	LA
86b0d63e31dfbb579e47d9348c8e96de	LB1_ITSf	0	LB1	Leaves	ITSf	LB_ITSf	Fungi	Ascomycota	Dothideomycetes	Pleosporales	Pleosporales_fam_Incertae_sedis	Pleosporales_gen_Incertae_sedis	LB
86b0d63e31dfbb579e47d9348c8e96de	LB2_ITS2	0	LB2	Leaves	ITS2	LB_ITS2	Fungi	Ascomycota	Dothideomycetes	Pleosporales	Pleosporales_fam_Incertae_sedis	Pleosporales_gen_Incertae_sedis	LB
86b0d63e31dfbb579e47d9348c8e96de	LB1_ITS2	0	LB1	Leaves	ITS2	LB_ITS2	Fungi	Ascomycota	Dothideomycetes	Pleosporales	Pleosporales_fam_Incertae_sedis	Pleosporales_gen_Incertae_sedis	LB
86b0d63e31dfbb579e47d9348c8e96de	LA1_ITS2	0	LA1	Leaves	ITS2	LA_ITS2	Fungi	Ascomycota	Dothideomycetes	Pleosporales	Pleosporales_fam_Incertae_sedis	Pleosporales_gen_Incertae_sedis	LA
86b0d63e31dfbb579e47d9348c8e96de	LA2_ITSf	0	LA2	Leaves	ITSf	LA_ITSf	Fungi	Ascomycota	Dothideomycetes	Pleosporales	Pleosporales_fam_Incertae_sedis	Pleosporales_gen_Incertae_sedis	LA
86b0d63e31dfbb579e47d9348c8e96de	LB2_ITS1	0	LB2	Leaves	ITS1	LB_ITS1	Fungi	Ascomycota	Dothideomycetes	Pleosporales	Pleosporales_fam_Incertae_sedis	Pleosporales_gen_Incertae_sedis	LB
86b0d63e31dfbb579e47d9348c8e96de	LB2_ITSf	0	LB2	Leaves	ITSf	LB_ITSf	Fungi	Ascomycota	Dothideomycetes	Pleosporales	Pleosporales_fam_Incertae_sedis	Pleosporales_gen_Incertae_sedis	LB
8c2aa2861e1d617e7b2d21f8d7231a62	LB2_ITS2	0	LB2	Leaves	ITS2	LB_ITS2	Fungi	Ascomycota	Dothideomycetes	Pleosporales	Didymellaceae	Neoascochyta	LB
8c2aa2861e1d617e7b2d21f8d7231a62	LB2_ITSf	0	LB2	Leaves	ITSf	LB_ITSf	Fungi	Ascomycota	Dothideomycetes	Pleosporales	Didymellaceae	Neoascochyta	LB
8c2aa2861e1d617e7b2d21f8d7231a62	LB1_ITSf	0	LB1	Leaves	ITSf	LB_ITSf	Fungi	Ascomycota	Dothideomycetes	Pleosporales	Didymellaceae	Neoascochyta	LB
8f111da9a83f65525e9f607aaa104378	LB2_ITS2	0	LB2	Leaves	ITS2	LB_ITS2	Fungi	Basidiomycota	Tremellomycetes	Filobasidiales	Filobasidiaceae	Filobasidium	LB
8f111da9a83f65525e9f607aaa104378	LB2_ITS1	0	LB2	Leaves	ITS1	LB_ITS1	Fungi	Basidiomycota	Tremellomycetes	Filobasidiales	Filobasidiaceae	Filobasidium	LB
8f111da9a83f65525e9f607aaa104378	LB2_ITSf	0	LB2	Leaves	ITSf	LB_ITSf	Fungi	Basidiomycota	Tremellomycetes	Filobasidiales	Filobasidiaceae	Filobasidium	LB
8f111da9a83f65525e9f607aaa104378	LA1_ITS1	0	LA1	Leaves	ITS1	LA_ITS1	Fungi	Basidiomycota	Tremellomycetes	Filobasidiales	Filobasidiaceae	Filobasidium	LA
8f111da9a83f65525e9f607aaa104378	LA1_ITSf	0	LA1	Leaves	ITSf	LA_ITSf	Fungi	Basidiomycota	Tremellomycetes	Filobasidiales	Filobasidiaceae	Filobasidium	LA
8f111da9a83f65525e9f607aaa104378	LA2_ITS2	0	LA2	Leaves	ITS2	LA_ITS2	Fungi	Basidiomycota	Tremellomycetes	Filobasidiales	Filobasidiaceae	Filobasidium	LA
8f111da9a83f65525e9f607aaa104378	LB1_ITS1	0	LB1	Leaves	ITS1	LB_ITS1	Fungi	Basidiomycota	Tremellomycetes	Filobasidiales	Filobasidiaceae	Filobasidium	LB
8f111da9a83f65525e9f607aaa104378	LA2_ITS1	0	LA2	Leaves	ITS1	LA_ITS1	Fungi	Basidiomycota	Tremellomycetes	Filobasidiales	Filobasidiaceae	Filobasidium	LA
8f111da9a83f65525e9f607aaa104378	LB1_ITS2	0	LB1	Leaves	ITS2	LB_ITS2	Fungi	Basidiomycota	Tremellomycetes	Filobasidiales	Filobasidiaceae	Filobasidium	LB
8f111da9a83f65525e9f607aaa104378	LA1_ITS2	0	LA1	Leaves	ITS2	LA_ITS2	Fungi	Basidiomycota	Tremellomycetes	Filobasidiales	Filobasidiaceae	Filobasidium	LA
b975dd931ec2daaa8cb931a3c5f46cd2	LB1_ITSf	0	LB1	Leaves	ITSf	LB_ITSf	Fungi	Ascomycota	Dothideomycetes	Pleosporales	Phaeosphaeriaceae	Parastagonospora	LB
b975dd931ec2daaa8cb931a3c5f46cd2	LB2_ITS2	0	LB2	Leaves	ITS2	LB_ITS2	Fungi	Ascomycota	Dothideomycetes	Pleosporales	Phaeosphaeriaceae	Parastagonospora	LB
b975dd931ec2daaa8cb931a3c5f46cd2	LB1_ITS2	0	LB1	Leaves	ITS2	LB_ITS2	Fungi	Ascomycota	Dothideomycetes	Pleosporales	Phaeosphaeriaceae	Parastagonospora	LB
b975dd931ec2daaa8cb931a3c5f46cd2	LB2_ITS1	0	LB2	Leaves	ITS1	LB_ITS1	Fungi	Ascomycota	Dothideomycetes	Pleosporales	Phaeosphaeriaceae	Parastagonospora	LB
b975dd931ec2daaa8cb931a3c5f46cd2	LA1_ITS1	0	LA1	Leaves	ITS1	LA_ITS1	Fungi	Ascomycota	Dothideomycetes	Pleosporales	Phaeosphaeriaceae	Parastagonospora	LA
b975dd931ec2daaa8cb931a3c5f46cd2	LA1_ITSf	0	LA1	Leaves	ITSf	LA_ITSf	Fungi	Ascomycota	Dothideomycetes	Pleosporales	Phaeosphaeriaceae	Parastagonospora	LA
b975dd931ec2daaa8cb931a3c5f46cd2	LA2_ITS2	0	LA2	Leaves	ITS2	LA_ITS2	Fungi	Ascomycota	Dothideomycetes	Pleosporales	Phaeosphaeriaceae	Parastagonospora	LA
b975dd931ec2daaa8cb931a3c5f46cd2	LA2_ITS1	0	LA2	Leaves	ITS1	LA_ITS1	Fungi	Ascomycota	Dothideomycetes	Pleosporales	Phaeosphaeriaceae	Parastagonospora	LA
c0ee76cbdedd80091aeb36eb8c9be7d6	LB2_ITS2	0	LB2	Leaves	ITS2	LB_ITS2	Stramenopila	Oomycota	Oomycetes	Peronosporales	Peronosporaceae	Peronospora	LB
c0ee76cbdedd80091aeb36eb8c9be7d6	LA2_ITS2	0	LA2	Leaves	ITS2	LA_ITS2	Stramenopila	Oomycota	Oomycetes	Peronosporales	Peronosporaceae	Peronospora	LA
c0ee76cbdedd80091aeb36eb8c9be7d6	LB1_ITS1	0	LB1	Leaves	ITS1	LB_ITS1	Stramenopila	Oomycota	Oomycetes	Peronosporales	Peronosporaceae	Peronospora	LB
c0ee76cbdedd80091aeb36eb8c9be7d6	LB1_ITSf	0	LB1	Leaves	ITSf	LB_ITSf	Stramenopila	Oomycota	Oomycetes	Peronosporales	Peronosporaceae	Peronospora	LB
c0ee76cbdedd80091aeb36eb8c9be7d6	LA2_ITSf	0	LA2	Leaves	ITSf	LA_ITSf	Stramenopila	Oomycota	Oomycetes	Peronosporales	Peronosporaceae	Peronospora	LA
c0ee76cbdedd80091aeb36eb8c9be7d6	LB1_ITS2	0	LB1	Leaves	ITS2	LB_ITS2	Stramenopila	Oomycota	Oomycetes	Peronosporales	Peronosporaceae	Peronospora	LB
c0ee76cbdedd80091aeb36eb8c9be7d6	LB2_ITS1	0	LB2	Leaves	ITS1	LB_ITS1	Stramenopila	Oomycota	Oomycetes	Peronosporales	Peronosporaceae	Peronospora	LB
c0ee76cbdedd80091aeb36eb8c9be7d6	LB2_ITSf	0	LB2	Leaves	ITSf	LB_ITSf	Stramenopila	Oomycota	Oomycetes	Peronosporales	Peronosporaceae	Peronospora	LB
c0ee76cbdedd80091aeb36eb8c9be7d6	LA1_ITSf	0	LA1	Leaves	ITSf	LA_ITSf	Stramenopila	Oomycota	Oomycetes	Peronosporales	Peronosporaceae	Peronospora	LA
c0ee76cbdedd80091aeb36eb8c9be7d6	LA1_ITS2	0	LA1	Leaves	ITS2	LA_ITS2	Stramenopila	Oomycota	Oomycetes	Peronosporales	Peronosporaceae	Peronospora	LA
c55a20c4083c88346ced6e867ae81524	LA1_ITSf	0	LA1	Leaves	ITSf	LA_ITSf	Fungi	Ascomycota	Sordariomycetes	Glomerellales	Plectosphaerellaceae	Plectosphaerella	LA
c55a20c4083c88346ced6e867ae81524	LB1_ITSf	0	LB1	Leaves	ITSf	LB_ITSf	Fungi	Ascomycota	Sordariomycetes	Glomerellales	Plectosphaerellaceae	Plectosphaerella	LB
c55a20c4083c88346ced6e867ae81524	LA2_ITS2	0	LA2	Leaves	ITS2	LA_ITS2	Fungi	Ascomycota	Sordariomycetes	Glomerellales	Plectosphaerellaceae	Plectosphaerella	LA
c55a20c4083c88346ced6e867ae81524	LB1_ITS1	0	LB1	Leaves	ITS1	LB_ITS1	Fungi	Ascomycota	Sordariomycetes	Glomerellales	Plectosphaerellaceae	Plectosphaerella	LB
c55a20c4083c88346ced6e867ae81524	LA2_ITS1	0	LA2	Leaves	ITS1	LA_ITS1	Fungi	Ascomycota	Sordariomycetes	Glomerellales	Plectosphaerellaceae	Plectosphaerella	LA
c55a20c4083c88346ced6e867ae81524	LA2_ITSf	0	LA2	Leaves	ITSf	LA_ITSf	Fungi	Ascomycota	Sordariomycetes	Glomerellales	Plectosphaerellaceae	Plectosphaerella	LA
c55a20c4083c88346ced6e867ae81524	LB1_ITS2	0	LB1	Leaves	ITS2	LB_ITS2	Fungi	Ascomycota	Sordariomycetes	Glomerellales	Plectosphaerellaceae	Plectosphaerella	LB
c55a20c4083c88346ced6e867ae81524	LB2_ITS1	0	LB2	Leaves	ITS1	LB_ITS1	Fungi	Ascomycota	Sordariomycetes	Glomerellales	Plectosphaerellaceae	Plectosphaerella	LB
c55a20c4083c88346ced6e867ae81524	LB2_ITSf	0	LB2	Leaves	ITSf	LB_ITSf	Fungi	Ascomycota	Sordariomycetes	Glomerellales	Plectosphaerellaceae	Plectosphaerella	LB
c55a20c4083c88346ced6e867ae81524	LA1_ITS1	0	LA1	Leaves	ITS1	LA_ITS1	Fungi	Ascomycota	Sordariomycetes	Glomerellales	Plectosphaerellaceae	Plectosphaerella	LA
c55a20c4083c88346ced6e867ae81524	LA1_ITS2	0	LA1	Leaves	ITS2	LA_ITS2	Fungi	Ascomycota	Sordariomycetes	Glomerellales	Plectosphaerellaceae	Plectosphaerella	LA
d2ff29c713a1dbcc0b00bbefa72e3056	LB2_ITS2	0	LB2	Leaves	ITS2	LB_ITS2	Stramenopila	Oomycota	Oomycetes	Peronosporales	Peronosporaceae	Phytophthora	LB
d2ff29c713a1dbcc0b00bbefa72e3056	LA2_ITS2	0	LA2	Leaves	ITS2	LA_ITS2	Stramenopila	Oomycota	Oomycetes	Peronosporales	Peronosporaceae	Phytophthora	LA
d2ff29c713a1dbcc0b00bbefa72e3056	LA1_ITS2	0	LA1	Leaves	ITS2	LA_ITS2	Stramenopila	Oomycota	Oomycetes	Peronosporales	Peronosporaceae	Phytophthora	LA
d2ff29c713a1dbcc0b00bbefa72e3056	LB1_ITS2	0	LB1	Leaves	ITS2	LB_ITS2	Stramenopila	Oomycota	Oomycetes	Peronosporales	Peronosporaceae	Phytophthora	LB

## Sheet: Roots
OTU	Sample	Abundance	bio_sample	tissue	region	ReplicateGroup	Kingdom	Phylum	Class	Order	Family	Genus	RootGroup
009152c03eb8a2e82a27abe8402f81a9	RA2_ITS2	98.932	RA2	Roots	ITS2	RA_ITS2	Fungi	Ascomycota	Sordariomycetes	Glomerellales	Plectosphaerellaceae	Plectosphaerella	RA
009152c03eb8a2e82a27abe8402f81a9	RA1_ITS2	96.3257	RA1	Roots	ITS2	RA_ITS2	Fungi	Ascomycota	Sordariomycetes	Glomerellales	Plectosphaerellaceae	Plectosphaerella	RA
009152c03eb8a2e82a27abe8402f81a9	RB1_ITS2	83.0572	RB1	Roots	ITS2	RB_ITS2	Fungi	Ascomycota	Sordariomycetes	Glomerellales	Plectosphaerellaceae	Plectosphaerella	RB
009152c03eb8a2e82a27abe8402f81a9	RA2_ITS1	83.0186	RA2	Roots	ITS1	RA_ITS1	Fungi	Ascomycota	Sordariomycetes	Glomerellales	Plectosphaerellaceae	Plectosphaerella	RA
009152c03eb8a2e82a27abe8402f81a9	RA1_ITS1	82.972	RA1	Roots	ITS1	RA_ITS1	Fungi	Ascomycota	Sordariomycetes	Glomerellales	Plectosphaerellaceae	Plectosphaerella	RA
009152c03eb8a2e82a27abe8402f81a9	RB2_ITS2	76.83	RB2	Roots	ITS2	RB_ITS2	Fungi	Ascomycota	Sordariomycetes	Glomerellales	Plectosphaerellaceae	Plectosphaerella	RB
009152c03eb8a2e82a27abe8402f81a9	RB1_ITS1	56.3674	RB1	Roots	ITS1	RB_ITS1	Fungi	Ascomycota	Sordariomycetes	Glomerellales	Plectosphaerellaceae	Plectosphaerella	RB
d2ff29c713a1dbcc0b00bbefa72e3056	RA2_ITSf	51.7241	RA2	Roots	ITSf	RA_ITSf	Stramenopila	Oomycota	Oomycetes	Peronosporales	Peronosporaceae	Phytophthora	RA
009152c03eb8a2e82a27abe8402f81a9	RB2_ITS1	49.6673	RB2	Roots	ITS1	RB_ITS1	Fungi	Ascomycota	Sordariomycetes	Glomerellales	Plectosphaerellaceae	Plectosphaerella	RB
d2ff29c713a1dbcc0b00bbefa72e3056	RB1_ITSf	43.2133	RB1	Roots	ITSf	RB_ITSf	Stramenopila	Oomycota	Oomycetes	Peronosporales	Peronosporaceae	Phytophthora	RB
d2ff29c713a1dbcc0b00bbefa72e3056	RB2_ITSf	41.7989	RB2	Roots	ITSf	RB_ITSf	Stramenopila	Oomycota	Oomycetes	Peronosporales	Peronosporaceae	Phytophthora	RB
d2ff29c713a1dbcc0b00bbefa72e3056	RA1_ITSf	26.1538	RA1	Roots	ITSf	RA_ITSf	Stramenopila	Oomycota	Oomycetes	Peronosporales	Peronosporaceae	Phytophthora	RA
6f1dd1c6c827b2fe50317ed6f75073cc	RA2_ITSf	24.5977	RA2	Roots	ITSf	RA_ITSf	Fungi	Basidiomycota	Agaricomycetes	Cantharellales	Ceratobasidiaceae	Ceratobasidiaceae_gen_Incertae_sedis	RA
6f1dd1c6c827b2fe50317ed6f75073cc	RA1_ITSf	23.0769	RA1	Roots	ITSf	RA_ITSf	Fungi	Basidiomycota	Agaricomycetes	Cantharellales	Ceratobasidiaceae	Ceratobasidiaceae_gen_Incertae_sedis	RA
d2ff29c713a1dbcc0b00bbefa72e3056	RB2_ITS1	22.7006	RB2	Roots	ITS1	RB_ITS1	Stramenopila	Oomycota	Oomycetes	Peronosporales	Peronosporaceae	Phytophthora	RB
500f7561f7a20a58755369f517c3be6f	RA1_ITSf	14.6154	RA1	Roots	ITSf	RA_ITSf	Fungi	Basidiomycota	Agaricomycetes	Cantharellales	Ceratobasidiaceae	Rhizoctonia	RA
009152c03eb8a2e82a27abe8402f81a9	RA1_ITSf	14.2308	RA1	Roots	ITSf	RA_ITSf	Fungi	Ascomycota	Sordariomycetes	Glomerellales	Plectosphaerellaceae	Plectosphaerella	RA
a7bc6206eb74417165bc8aaebc6519a5	RA1_ITSf	14.2308	RA1	Roots	ITSf	RA_ITSf	Fungi	Basidiomycota	Tremellomycetes	Cystofilobasidiales	Mrakiaceae	Itersonilia	RA
d2ff29c713a1dbcc0b00bbefa72e3056	RB1_ITS1	13.737	RB1	Roots	ITS1	RB_ITS1	Stramenopila	Oomycota	Oomycetes	Peronosporales	Peronosporaceae	Phytophthora	RB
7a0a79d030adeda12fae0008d6fbc376	RB1_ITS1	13.4864	RB1	Roots	ITS1	RB_ITS1	Fungi	Ascomycota	Sordariomycetes	Hypocreales	Nectriaceae	Ilyonectria	RB
7a0a79d030adeda12fae0008d6fbc376	RB2_ITS1	12.955	RB2	Roots	ITS1	RB_ITS1	Fungi	Ascomycota	Sordariomycetes	Hypocreales	Nectriaceae	Ilyonectria	RB
6f1dd1c6c827b2fe50317ed6f75073cc	RB1_ITSf	11.0803	RB1	Roots	ITSf	RB_ITSf	Fungi	Basidiomycota	Agaricomycetes	Cantharellales	Ceratobasidiaceae	Ceratobasidiaceae_gen_Incertae_sedis	RB
6f1dd1c6c827b2fe50317ed6f75073cc	RB2_ITSf	10.582	RB2	Roots	ITSf	RB_ITSf	Fungi	Basidiomycota	Agaricomycetes	Cantharellales	Ceratobasidiaceae	Ceratobasidiaceae_gen_Incertae_sedis	RB
009152c03eb8a2e82a27abe8402f81a9	RB1_ITSf	9.9723	RB1	Roots	ITSf	RB_ITSf	Fungi	Ascomycota	Sordariomycetes	Glomerellales	Plectosphaerellaceae	Plectosphaerella	RB
7a0a79d030adeda12fae0008d6fbc376	RB1_ITSf	9.9723	RB1	Roots	ITSf	RB_ITSf	Fungi	Ascomycota	Sordariomycetes	Hypocreales	Nectriaceae	Ilyonectria	RB
500f7561f7a20a58755369f517c3be6f	RA2_ITSf	9.88506	RA2	Roots	ITSf	RA_ITSf	Fungi	Basidiomycota	Agaricomycetes	Cantharellales	Ceratobasidiaceae	Rhizoctonia	RA
168115c11ae5d1cda2bbedf8bfe711d9	RA2_ITS1	8.82594	RA2	Roots	ITS1	RA_ITS1	Fungi	Ascomycota	Sordariomycetes	Sordariales	Sordariales_fam_Incertae_sedis	Sordariales_gen_Incertae_sedis	RA
168115c11ae5d1cda2bbedf8bfe711d9	RA1_ITS1	8.47066	RA1	Roots	ITS1	RA_ITS1	Fungi	Ascomycota	Sordariomycetes	Sordariales	Sordariales_fam_Incertae_sedis	Sordariales_gen_Incertae_sedis	RA
009152c03eb8a2e82a27abe8402f81a9	RB2_ITSf	8.46561	RB2	Roots	ITSf	RB_ITSf	Fungi	Ascomycota	Sordariomycetes	Glomerellales	Plectosphaerellaceae	Plectosphaerella	RB
7a0a79d030adeda12fae0008d6fbc376	RB2_ITSf	7.93651	RB2	Roots	ITSf	RB_ITSf	Fungi	Ascomycota	Sordariomycetes	Hypocreales	Nectriaceae	Ilyonectria	RB
500f7561f7a20a58755369f517c3be6f	RB1_ITSf	7.20222	RB1	Roots	ITSf	RB_ITSf	Fungi	Basidiomycota	Agaricomycetes	Cantharellales	Ceratobasidiaceae	Rhizoctonia	RB
56be950de977a3ed1fed99b3f4debfb1	RB2_ITSf	6.87831	RB2	Roots	ITSf	RB_ITSf	Fungi	Basidiomycota	Agaricomycetes	Agaricales	Psathyrellaceae	Coprinopsis	RB
168115c11ae5d1cda2bbedf8bfe711d9	RB1_ITS1	6.34656	RB1	Roots	ITS1	RB_ITS1	Fungi	Ascomycota	Sordariomycetes	Sordariales	Sordariales_fam_Incertae_sedis	Sordariales_gen_Incertae_sedis	RB
ae205b12ae63221d5799cbf270a3152d	RB2_ITS2	5.72884	RB2	Roots	ITS2	RB_ITS2	Fungi	Ascomycota	Sordariomycetes	Glomerellales	Plectosphaerellaceae	Verticillium	RB
168115c11ae5d1cda2bbedf8bfe711d9	RB2_ITS1	5.55773	RB2	Roots	ITS1	RB_ITS1	Fungi	Ascomycota	Sordariomycetes	Sordariales	Sordariales_fam_Incertae_sedis	Sordariales_gen_Incertae_sedis	RB
56be950de977a3ed1fed99b3f4debfb1	RB1_ITSf	5.54017	RB1	Roots	ITSf	RB_ITSf	Fungi	Basidiomycota	Agaricomycetes	Agaricales	Psathyrellaceae	Coprinopsis	RB
009152c03eb8a2e82a27abe8402f81a9	RA2_ITSf	5.51724	RA2	Roots	ITSf	RA_ITSf	Fungi	Ascomycota	Sordariomycetes	Glomerellales	Plectosphaerellaceae	Plectosphaerella	RA
d2ff29c713a1dbcc0b00bbefa72e3056	RA1_ITS1	5.37728	RA1	Roots	ITS1	RA_ITS1	Stramenopila	Oomycota	Oomycetes	Peronosporales	Peronosporaceae	Phytophthora	RA
a7bc6206eb74417165bc8aaebc6519a5	RA2_ITSf	4.82759	RA2	Roots	ITSf	RA_ITSf	Fungi	Basidiomycota	Tremellomycetes	Cystofilobasidiales	Mrakiaceae	Itersonilia	RA
d2ff29c713a1dbcc0b00bbefa72e3056	RA2_ITS1	4.70717	RA2	Roots	ITS1	RA_ITS1	Stramenopila	Oomycota	Oomycetes	Peronosporales	Peronosporaceae	Phytophthora	RA
500f7561f7a20a58755369f517c3be6f	RB2_ITSf	4.49735	RB2	Roots	ITSf	RB_ITSf	Fungi	Basidiomycota	Agaricomycetes	Cantharellales	Ceratobasidiaceae	Rhizoctonia	RB
7f7a11abfbe87a1b4858b9067b9f27d5	RB1_ITS1	3.75783	RB1	Roots	ITS1	RB_ITS1	Fungi	Fungi_phy_Incertae_sedis	Fungi_cls_Incertae_sedis	Fungi_ord_Incertae_sedis	Fungi_fam_Incertae_sedis	Fungi_gen_Incertae_sedis	RB
ae205b12ae63221d5799cbf270a3152d	RB1_ITS2	3.46386	RB1	Roots	ITS2	RB_ITS2	Fungi	Ascomycota	Sordariomycetes	Glomerellales	Plectosphaerellaceae	Verticillium	RB
e2e6a2319d40903b161c2e52cbc38927	RB2_ITS2	3.18269	RB2	Roots	ITS2	RB_ITS2	Fungi	Ascomycota	Sordariomycetes	Hypocreales	Bionectriaceae	Clonostachys	RB
168115c11ae5d1cda2bbedf8bfe711d9	RB2_ITSf	3.1746	RB2	Roots	ITSf	RB_ITSf	Fungi	Ascomycota	Sordariomycetes	Sordariales	Sordariales_fam_Incertae_sedis	Sordariales_gen_Incertae_sedis	RB
168115c11ae5d1cda2bbedf8bfe711d9	RA1_ITSf	3.07692	RA1	Roots	ITSf	RA_ITSf	Fungi	Ascomycota	Sordariomycetes	Sordariales	Sordariales_fam_Incertae_sedis	Sordariales_gen_Incertae_sedis	RA
5abf3767dbdfd44fc40d0d03eaa94dc5	RB1_ITSf	3.04709	RB1	Roots	ITSf	RB_ITSf	Fungi	Ascomycota	Dothideomycetes	Cladosporiales	Cladosporiaceae	Cladosporium	RB
5abf3767dbdfd44fc40d0d03eaa94dc5	RB2_ITSf	2.91005	RB2	Roots	ITSf	RB_ITSf	Fungi	Ascomycota	Dothideomycetes	Cladosporiales	Cladosporiaceae	Cladosporium	RB
ae205b12ae63221d5799cbf270a3152d	RB2_ITS1	2.89628	RB2	Roots	ITS1	RB_ITS1	Fungi	Ascomycota	Sordariomycetes	Glomerellales	Plectosphaerellaceae	Verticillium	RB
ae205b12ae63221d5799cbf270a3152d	RB1_ITS1	2.79749	RB1	Roots	ITS1	RB_ITS1	Fungi	Ascomycota	Sordariomycetes	Glomerellales	Plectosphaerellaceae	Verticillium	RB
168115c11ae5d1cda2bbedf8bfe711d9	RB1_ITSf	2.77008	RB1	Roots	ITSf	RB_ITSf	Fungi	Ascomycota	Sordariomycetes	Sordariales	Sordariales_fam_Incertae_sedis	Sordariales_gen_Incertae_sedis	RB
0ba7b3bc265da7834173839baab7e9e4	RB2_ITS2	2.67346	RB2	Roots	ITS2	RB_ITS2	Fungi	Ascomycota	Sordariomycetes	Hypocreales	Nectriaceae	Sarcopodium	RB
ae205b12ae63221d5799cbf270a3152d	RB2_ITSf	2.6455	RB2	Roots	ITSf	RB_ITSf	Fungi	Ascomycota	Sordariomycetes	Glomerellales	Plectosphaerellaceae	Verticillium	RB
ae205b12ae63221d5799cbf270a3152d	RB1_ITSf	2.49307	RB1	Roots	ITSf	RB_ITSf	Fungi	Ascomycota	Sordariomycetes	Glomerellales	Plectosphaerellaceae	Verticillium	RB
56be950de977a3ed1fed99b3f4debfb1	RB2_ITS2	2.4825	RB2	Roots	ITS2	RB_ITS2	Fungi	Basidiomycota	Agaricomycetes	Agaricales	Psathyrellaceae	Coprinopsis	RB
e2e6a2319d40903b161c2e52cbc38927	RB1_ITS2	2.40964	RB1	Roots	ITS2	RB_ITS2	Fungi	Ascomycota	Sordariomycetes	Hypocreales	Bionectriaceae	Clonostachys	RB
0317821442259c4e68165a0c098dc289	RA1_ITS1	2.35617	RA1	Roots	ITS1	RA_ITS1	Fungi	Ascomycota	Sordariomycetes	Sordariales	Lasiosphaeriaceae	Schizothecium	RA
9c561af9abb37a54bf7502dda00003cb	RB2_ITS2	2.35519	RB2	Roots	ITS2	RB_ITS2	Fungi	Ascomycota	Sordariomycetes	Glomerellales	Plectosphaerellaceae	Gibellulopsis	RB
0ba7b3bc265da7834173839baab7e9e4	RB1_ITS2	2.33434	RB1	Roots	ITS2	RB_ITS2	Fungi	Ascomycota	Sordariomycetes	Hypocreales	Nectriaceae	Sarcopodium	RB
7f7a11abfbe87a1b4858b9067b9f27d5	RB2_ITS1	2.19178	RB2	Roots	ITS1	RB_ITS1	Fungi	Fungi_phy_Incertae_sedis	Fungi_cls_Incertae_sedis	Fungi_ord_Incertae_sedis	Fungi_fam_Incertae_sedis	Fungi_gen_Incertae_sedis	RB
9c561af9abb37a54bf7502dda00003cb	RB1_ITS2	2.18373	RB1	Roots	ITS2	RB_ITS2	Fungi	Ascomycota	Sordariomycetes	Glomerellales	Plectosphaerellaceae	Gibellulopsis	RB
614f9716298e0f8e6a3c2e9b77e67305	RB2_ITS2	2.16423	RB2	Roots	ITS2	RB_ITS2	Fungi	Ascomycota	Sordariomycetes	Hypocreales	Hypocreaceae	Trichoderma	RB
0317821442259c4e68165a0c098dc289	RA1_ITS2	2.0854	RA1	Roots	ITS2	RA_ITS2	Fungi	Ascomycota	Sordariomycetes	Sordariales	Lasiosphaeriaceae	Schizothecium	RA
0317821442259c4e68165a0c098dc289	RA2_ITS1	1.99781	RA2	Roots	ITS1	RA_ITS1	Fungi	Ascomycota	Sordariomycetes	Sordariales	Lasiosphaeriaceae	Schizothecium	RA
e2e6a2319d40903b161c2e52cbc38927	RB1_ITSf	1.93906	RB1	Roots	ITSf	RB_ITSf	Fungi	Ascomycota	Sordariomycetes	Hypocreales	Bionectriaceae	Clonostachys	RB
d513ea9025892118a695d1ebae58e31b	RB2_ITS2	1.90961	RB2	Roots	ITS2	RB_ITS2	Fungi	Ascomycota	Sordariomycetes	Hypocreales	Nectriaceae	Fusarium	RB
0ba7b3bc265da7834173839baab7e9e4	RB2_ITSf	1.85185	RB2	Roots	ITSf	RB_ITSf	Fungi	Ascomycota	Sordariomycetes	Hypocreales	Nectriaceae	Sarcopodium	RB
614f9716298e0f8e6a3c2e9b77e67305	RB2_ITSf	1.85185	RB2	Roots	ITSf	RB_ITSf	Fungi	Ascomycota	Sordariomycetes	Hypocreales	Hypocreaceae	Trichoderma	RB
e2e6a2319d40903b161c2e52cbc38927	RB2_ITSf	1.85185	RB2	Roots	ITSf	RB_ITSf	Fungi	Ascomycota	Sordariomycetes	Hypocreales	Bionectriaceae	Clonostachys	RB
afee035512d30142574821c0625aa345	RB1_ITS2	1.73193	RB1	Roots	ITS2	RB_ITS2	Fungi	Ascomycota	Sordariomycetes	Sordariales	Chaetomiaceae	Chaetomidium	RB
dfec67333a6e568ddf9ef9470977574e	RB2_ITS1	1.6047	RB2	Roots	ITS1	RB_ITS1	Fungi	Ascomycota	Sordariomycetes	Hypocreales	Hypocreaceae	Kiflimonium	RB
7a0a79d030adeda12fae0008d6fbc376	RA1_ITSf	1.53846	RA1	Roots	ITSf	RA_ITSf	Fungi	Ascomycota	Sordariomycetes	Hypocreales	Nectriaceae	Ilyonectria	RA
d513ea9025892118a695d1ebae58e31b	RA1_ITSf	1.53846	RA1	Roots	ITSf	RA_ITSf	Fungi	Ascomycota	Sordariomycetes	Hypocreales	Nectriaceae	Fusarium	RA
d513ea9025892118a695d1ebae58e31b	RB1_ITS2	1.50602	RB1	Roots	ITS2	RB_ITS2	Fungi	Ascomycota	Sordariomycetes	Hypocreales	Nectriaceae	Fusarium	RB
614f9716298e0f8e6a3c2e9b77e67305	RB1_ITS2	1.35542	RB1	Roots	ITS2	RB_ITS2	Fungi	Ascomycota	Sordariomycetes	Hypocreales	Hypocreaceae	Trichoderma	RB
d513ea9025892118a695d1ebae58e31b	RB2_ITSf	1.32275	RB2	Roots	ITSf	RB_ITSf	Fungi	Ascomycota	Sordariomycetes	Hypocreales	Nectriaceae	Fusarium	RB
5abf3767dbdfd44fc40d0d03eaa94dc5	RA2_ITSf	1.14943	RA2	Roots	ITSf	RA_ITSf	Fungi	Ascomycota	Dothideomycetes	Cladosporiales	Cladosporiaceae	Cladosporium	RA
9c561af9abb37a54bf7502dda00003cb	RA2_ITSf	1.14943	RA2	Roots	ITSf	RA_ITSf	Fungi	Ascomycota	Sordariomycetes	Glomerellales	Plectosphaerellaceae	Gibellulopsis	RA
afee035512d30142574821c0625aa345	RB2_ITS2	1.14577	RB2	Roots	ITS2	RB_ITS2	Fungi	Ascomycota	Sordariomycetes	Sordariales	Chaetomiaceae	Chaetomidium	RB
5e7a1e5e0319737b4a8a59d12d5d023a	RB1_ITS2	1.12952	RB1	Roots	ITS2	RB_ITS2	Fungi	Ascomycota	Dothideomycetes	Pleosporales	Didymosphaeriaceae	Paraphaeosphaeria	RB
0ba7b3bc265da7834173839baab7e9e4	RB1_ITSf	1.10803	RB1	Roots	ITSf	RB_ITSf	Fungi	Ascomycota	Sordariomycetes	Hypocreales	Nectriaceae	Sarcopodium	RB
9c561af9abb37a54bf7502dda00003cb	RB2_ITSf	1.0582	RB2	Roots	ITSf	RB_ITSf	Fungi	Ascomycota	Sordariomycetes	Glomerellales	Plectosphaerellaceae	Gibellulopsis	RB
56be950de977a3ed1fed99b3f4debfb1	RB2_ITS1	0.939335	RB2	Roots	ITS1	RB_ITS1	Fungi	Basidiomycota	Agaricomycetes	Agaricales	Psathyrellaceae	Coprinopsis	RB
dfec67333a6e568ddf9ef9470977574e	RB1_ITS1	0.876827	RB1	Roots	ITS1	RB_ITS1	Fungi	Ascomycota	Sordariomycetes	Hypocreales	Hypocreaceae	Kiflimonium	RB
614f9716298e0f8e6a3c2e9b77e67305	RB1_ITSf	0.831025	RB1	Roots	ITSf	RB_ITSf	Fungi	Ascomycota	Sordariomycetes	Hypocreales	Hypocreaceae	Trichoderma	RB
dfec67333a6e568ddf9ef9470977574e	RB1_ITSf	0.831025	RB1	Roots	ITSf	RB_ITSf	Fungi	Ascomycota	Sordariomycetes	Hypocreales	Hypocreaceae	Kiflimonium	RB
56be950de977a3ed1fed99b3f4debfb1	RB1_ITS2	0.828313	RB1	Roots	ITS2	RB_ITS2	Fungi	Basidiomycota	Agaricomycetes	Agaricales	Psathyrellaceae	Coprinopsis	RB
9c561af9abb37a54bf7502dda00003cb	RA1_ITS2	0.794439	RA1	Roots	ITS2	RA_ITS2	Fungi	Ascomycota	Sordariomycetes	Glomerellales	Plectosphaerellaceae	Gibellulopsis	RA
5e7a1e5e0319737b4a8a59d12d5d023a	RB2_ITSf	0.793651	RB2	Roots	ITSf	RB_ITSf	Fungi	Ascomycota	Dothideomycetes	Pleosporales	Didymosphaeriaceae	Paraphaeosphaeria	RB
a7bc6206eb74417165bc8aaebc6519a5	RB2_ITSf	0.793651	RB2	Roots	ITSf	RB_ITSf	Fungi	Basidiomycota	Tremellomycetes	Cystofilobasidiales	Mrakiaceae	Itersonilia	RB
afee035512d30142574821c0625aa345	RB2_ITSf	0.793651	RB2	Roots	ITSf	RB_ITSf	Fungi	Ascomycota	Sordariomycetes	Sordariales	Chaetomiaceae	Chaetomidium	RB
dfec67333a6e568ddf9ef9470977574e	RB2_ITSf	0.793651	RB2	Roots	ITSf	RB_ITSf	Fungi	Ascomycota	Sordariomycetes	Hypocreales	Hypocreaceae	Kiflimonium	RB
614f9716298e0f8e6a3c2e9b77e67305	RB2_ITS1	0.782779	RB2	Roots	ITS1	RB_ITS1	Fungi	Ascomycota	Sordariomycetes	Hypocreales	Hypocreaceae	Trichoderma	RB
5e7a1e5e0319737b4a8a59d12d5d023a	RA1_ITSf	0.769231	RA1	Roots	ITSf	RA_ITSf	Fungi	Ascomycota	Dothideomycetes	Pleosporales	Didymosphaeriaceae	Paraphaeosphaeria	RA
9c561af9abb37a54bf7502dda00003cb	RA1_ITSf	0.769231	RA1	Roots	ITSf	RA_ITSf	Fungi	Ascomycota	Sordariomycetes	Glomerellales	Plectosphaerellaceae	Gibellulopsis	RA
5e7a1e5e0319737b4a8a59d12d5d023a	RB2_ITS2	0.700191	RB2	Roots	ITS2	RB_ITS2	Fungi	Ascomycota	Dothideomycetes	Pleosporales	Didymosphaeriaceae	Paraphaeosphaeria	RB
ae205b12ae63221d5799cbf270a3152d	RA2_ITSf	0.689655	RA2	Roots	ITSf	RA_ITSf	Fungi	Ascomycota	Sordariomycetes	Glomerellales	Plectosphaerellaceae	Verticillium	RA
dfec67333a6e568ddf9ef9470977574e	RA2_ITS1	0.629447	RA2	Roots	ITS1	RA_ITS1	Fungi	Ascomycota	Sordariomycetes	Hypocreales	Hypocreaceae	Kiflimonium	RA
56be950de977a3ed1fed99b3f4debfb1	RB1_ITS1	0.626305	RB1	Roots	ITS1	RB_ITS1	Fungi	Basidiomycota	Agaricomycetes	Agaricales	Psathyrellaceae	Coprinopsis	RB
9c561af9abb37a54bf7502dda00003cb	RA2_ITS2	0.582524	RA2	Roots	ITS2	RA_ITS2	Fungi	Ascomycota	Sordariomycetes	Glomerellales	Plectosphaerellaceae	Gibellulopsis	RA
6f1dd1c6c827b2fe50317ed6f75073cc	RB2_ITS2	0.572884	RB2	Roots	ITS2	RB_ITS2	Fungi	Basidiomycota	Agaricomycetes	Cantharellales	Ceratobasidiaceae	Ceratobasidiaceae_gen_Incertae_sedis	RB
6f1dd1c6c827b2fe50317ed6f75073cc	RA2_ITS2	0.485437	RA2	Roots	ITS2	RA_ITS2	Fungi	Basidiomycota	Agaricomycetes	Cantharellales	Ceratobasidiaceae	Ceratobasidiaceae_gen_Incertae_sedis	RA
7a0a79d030adeda12fae0008d6fbc376	RA2_ITS1	0.478927	RA2	Roots	ITS1	RA_ITS1	Fungi	Ascomycota	Sordariomycetes	Hypocreales	Nectriaceae	Ilyonectria	RA
0ba7b3bc265da7834173839baab7e9e4	RA2_ITSf	0.45977	RA2	Roots	ITSf	RA_ITSf	Fungi	Ascomycota	Sordariomycetes	Hypocreales	Nectriaceae	Sarcopodium	RA
5abf3767dbdfd44fc40d0d03eaa94dc5	RB1_ITS1	0.45929	RB1	Roots	ITS1	RB_ITS1	Fungi	Ascomycota	Dothideomycetes	Cladosporiales	Cladosporiaceae	Cladosporium	RB
614f9716298e0f8e6a3c2e9b77e67305	RB1_ITS1	0.45929	RB1	Roots	ITS1	RB_ITS1	Fungi	Ascomycota	Sordariomycetes	Hypocreales	Hypocreaceae	Trichoderma	RB
dfec67333a6e568ddf9ef9470977574e	RA1_ITS1	0.448106	RA1	Roots	ITS1	RA_ITS1	Fungi	Ascomycota	Sordariomycetes	Hypocreales	Hypocreaceae	Kiflimonium	RA
6f1dd1c6c827b2fe50317ed6f75073cc	RB1_ITS1	0.417537	RB1	Roots	ITS1	RB_ITS1	Fungi	Basidiomycota	Agaricomycetes	Cantharellales	Ceratobasidiaceae	Ceratobasidiaceae_gen_Incertae_sedis	RB
7a0a79d030adeda12fae0008d6fbc376	RA1_ITS1	0.260191	RA1	Roots	ITS1	RA_ITS1	Fungi	Ascomycota	Sordariomycetes	Hypocreales	Nectriaceae	Ilyonectria	RA
dfec67333a6e568ddf9ef9470977574e	RB2_ITS2	0.254615	RB2	Roots	ITS2	RB_ITS2	Fungi	Ascomycota	Sordariomycetes	Hypocreales	Hypocreaceae	Kiflimonium	RB
5e7a1e5e0319737b4a8a59d12d5d023a	RB1_ITS1	0.250522	RB1	Roots	ITS1	RB_ITS1	Fungi	Ascomycota	Dothideomycetes	Pleosporales	Didymosphaeriaceae	Paraphaeosphaeria	RB
5e7a1e5e0319737b4a8a59d12d5d023a	RA1_ITS2	0.248262	RA1	Roots	ITS2	RA_ITS2	Fungi	Ascomycota	Dothideomycetes	Pleosporales	Didymosphaeriaceae	Paraphaeosphaeria	RA
e2e6a2319d40903b161c2e52cbc38927	RA1_ITS2	0.248262	RA1	Roots	ITS2	RA_ITS2	Fungi	Ascomycota	Sordariomycetes	Hypocreales	Bionectriaceae	Clonostachys	RA
a7bc6206eb74417165bc8aaebc6519a5	RB1_ITS1	0.208768	RB1	Roots	ITS1	RB_ITS1	Fungi	Basidiomycota	Tremellomycetes	Cystofilobasidiales	Mrakiaceae	Itersonilia	RB
dfec67333a6e568ddf9ef9470977574e	RA1_ITS2	0.19861	RA1	Roots	ITS2	RA_ITS2	Fungi	Ascomycota	Sordariomycetes	Hypocreales	Hypocreaceae	Kiflimonium	RA
6f1dd1c6c827b2fe50317ed6f75073cc	RB2_ITS1	0.195695	RB2	Roots	ITS1	RB_ITS1	Fungi	Basidiomycota	Agaricomycetes	Cantharellales	Ceratobasidiaceae	Ceratobasidiaceae_gen_Incertae_sedis	RB
500f7561f7a20a58755369f517c3be6f	RB2_ITS1	0.156556	RB2	Roots	ITS1	RB_ITS1	Fungi	Basidiomycota	Agaricomycetes	Cantharellales	Ceratobasidiaceae	Rhizoctonia	RB
5abf3767dbdfd44fc40d0d03eaa94dc5	RB2_ITS1	0.156556	RB2	Roots	ITS1	RB_ITS1	Fungi	Ascomycota	Dothideomycetes	Cladosporiales	Cladosporiaceae	Cladosporium	RB
6f1dd1c6c827b2fe50317ed6f75073cc	RA2_ITS1	0.15052	RA2	Roots	ITS1	RA_ITS1	Fungi	Basidiomycota	Agaricomycetes	Cantharellales	Ceratobasidiaceae	Ceratobasidiaceae_gen_Incertae_sedis	RA
d513ea9025892118a695d1ebae58e31b	RB1_ITS1	0.125261	RB1	Roots	ITS1	RB_ITS1	Fungi	Ascomycota	Sordariomycetes	Hypocreales	Nectriaceae	Fusarium	RB
0317821442259c4e68165a0c098dc289	RB2_ITS1	0.117417	RB2	Roots	ITS1	RB_ITS1	Fungi	Ascomycota	Sordariomycetes	Sordariales	Lasiosphaeriaceae	Schizothecium	RB
a7bc6206eb74417165bc8aaebc6519a5	RA1_ITS2	0.0993049	RA1	Roots	ITS2	RA_ITS2	Fungi	Basidiomycota	Tremellomycetes	Cystofilobasidiales	Mrakiaceae	Itersonilia	RA
500f7561f7a20a58755369f517c3be6f	RB1_ITS1	0.0835073	RB1	Roots	ITS1	RB_ITS1	Fungi	Basidiomycota	Agaricomycetes	Cantharellales	Ceratobasidiaceae	Rhizoctonia	RB
7f7a11abfbe87a1b4858b9067b9f27d5	RA2_ITS1	0.0821018	RA2	Roots	ITS1	RA_ITS1	Fungi	Fungi_phy_Incertae_sedis	Fungi_cls_Incertae_sedis	Fungi_ord_Incertae_sedis	Fungi_fam_Incertae_sedis	Fungi_gen_Incertae_sedis	RA
a7bc6206eb74417165bc8aaebc6519a5	RB2_ITS1	0.0782779	RB2	Roots	ITS1	RB_ITS1	Fungi	Basidiomycota	Tremellomycetes	Cystofilobasidiales	Mrakiaceae	Itersonilia	RB
7f7a11abfbe87a1b4858b9067b9f27d5	RA1_ITS1	0.0578202	RA1	Roots	ITS1	RA_ITS1	Fungi	Fungi_phy_Incertae_sedis	Fungi_cls_Incertae_sedis	Fungi_ord_Incertae_sedis	Fungi_fam_Incertae_sedis	Fungi_gen_Incertae_sedis	RA
5abf3767dbdfd44fc40d0d03eaa94dc5	RA2_ITS1	0.0410509	RA2	Roots	ITS1	RA_ITS1	Fungi	Ascomycota	Dothideomycetes	Cladosporiales	Cladosporiaceae	Cladosporium	RA
5e7a1e5e0319737b4a8a59d12d5d023a	RA2_ITS1	0.0410509	RA2	Roots	ITS1	RA_ITS1	Fungi	Ascomycota	Dothideomycetes	Pleosporales	Didymosphaeriaceae	Paraphaeosphaeria	RA
5e7a1e5e0319737b4a8a59d12d5d023a	RA1_ITS1	0.0289101	RA1	Roots	ITS1	RA_ITS1	Fungi	Ascomycota	Dothideomycetes	Pleosporales	Didymosphaeriaceae	Paraphaeosphaeria	RA
6f1dd1c6c827b2fe50317ed6f75073cc	RA1_ITS1	0.0289101	RA1	Roots	ITS1	RA_ITS1	Fungi	Basidiomycota	Agaricomycetes	Cantharellales	Ceratobasidiaceae	Ceratobasidiaceae_gen_Incertae_sedis	RA
a7bc6206eb74417165bc8aaebc6519a5	RA2_ITS1	0.0273673	RA2	Roots	ITS1	RA_ITS1	Fungi	Basidiomycota	Tremellomycetes	Cystofilobasidiales	Mrakiaceae	Itersonilia	RA
0317821442259c4e68165a0c098dc289	RB2_ITS2	0	RB2	Roots	ITS2	RB_ITS2	Fungi	Ascomycota	Sordariomycetes	Sordariales	Lasiosphaeriaceae	Schizothecium	RB
0317821442259c4e68165a0c098dc289	RB2_ITSf	0	RB2	Roots	ITSf	RB_ITSf	Fungi	Ascomycota	Sordariomycetes	Sordariales	Lasiosphaeriaceae	Schizothecium	RB
0317821442259c4e68165a0c098dc289	RA1_ITSf	0	RA1	Roots	ITSf	RA_ITSf	Fungi	Ascomycota	Sordariomycetes	Sordariales	Lasiosphaeriaceae	Schizothecium	RA
0317821442259c4e68165a0c098dc289	RA2_ITS2	0	RA2	Roots	ITS2	RA_ITS2	Fungi	Ascomycota	Sordariomycetes	Sordariales	Lasiosphaeriaceae	Schizothecium	RA
0317821442259c4e68165a0c098dc289	RB1_ITS1	0	RB1	Roots	ITS1	RB_ITS1	Fungi	Ascomycota	Sordariomycetes	Sordariales	Lasiosphaeriaceae	Schizothecium	RB
0317821442259c4e68165a0c098dc289	RB1_ITSf	0	RB1	Roots	ITSf	RB_ITSf	Fungi	Ascomycota	Sordariomycetes	Sordariales	Lasiosphaeriaceae	Schizothecium	RB
0317821442259c4e68165a0c098dc289	RA2_ITSf	0	RA2	Roots	ITSf	RA_ITSf	Fungi	Ascomycota	Sordariomycetes	Sordariales	Lasiosphaeriaceae	Schizothecium	RA
0317821442259c4e68165a0c098dc289	RB1_ITS2	0	RB1	Roots	ITS2	RB_ITS2	Fungi	Ascomycota	Sordariomycetes	Sordariales	Lasiosphaeriaceae	Schizothecium	RB
0ba7b3bc265da7834173839baab7e9e4	RB2_ITS1	0	RB2	Roots	ITS1	RB_ITS1	Fungi	Ascomycota	Sordariomycetes	Hypocreales	Nectriaceae	Sarcopodium	RB
0ba7b3bc265da7834173839baab7e9e4	RA1_ITS1	0	RA1	Roots	ITS1	RA_ITS1	Fungi	Ascomycota	Sordariomycetes	Hypocreales	Nectriaceae	Sarcopodium	RA
0ba7b3bc265da7834173839baab7e9e4	RA1_ITSf	0	RA1	Roots	ITSf	RA_ITSf	Fungi	Ascomycota	Sordariomycetes	Hypocreales	Nectriaceae	Sarcopodium	RA
0ba7b3bc265da7834173839baab7e9e4	RA2_ITS2	0	RA2	Roots	ITS2	RA_ITS2	Fungi	Ascomycota	Sordariomycetes	Hypocreales	Nectriaceae	Sarcopodium	RA
0ba7b3bc265da7834173839baab7e9e4	RB1_ITS1	0	RB1	Roots	ITS1	RB_ITS1	Fungi	Ascomycota	Sordariomycetes	Hypocreales	Nectriaceae	Sarcopodium	RB
0ba7b3bc265da7834173839baab7e9e4	RA2_ITS1	0	RA2	Roots	ITS1	RA_ITS1	Fungi	Ascomycota	Sordariomycetes	Hypocreales	Nectriaceae	Sarcopodium	RA
0ba7b3bc265da7834173839baab7e9e4	RA1_ITS2	0	RA1	Roots	ITS2	RA_ITS2	Fungi	Ascomycota	Sordariomycetes	Hypocreales	Nectriaceae	Sarcopodium	RA
168115c11ae5d1cda2bbedf8bfe711d9	RB2_ITS2	0	RB2	Roots	ITS2	RB_ITS2	Fungi	Ascomycota	Sordariomycetes	Sordariales	Sordariales_fam_Incertae_sedis	Sordariales_gen_Incertae_sedis	RB
168115c11ae5d1cda2bbedf8bfe711d9	RB1_ITS2	0	RB1	Roots	ITS2	RB_ITS2	Fungi	Ascomycota	Sordariomycetes	Sordariales	Sordariales_fam_Incertae_sedis	Sordariales_gen_Incertae_sedis	RB
168115c11ae5d1cda2bbedf8bfe711d9	RA2_ITS2	0	RA2	Roots	ITS2	RA_ITS2	Fungi	Ascomycota	Sordariomycetes	Sordariales	Sordariales_fam_Incertae_sedis	Sordariales_gen_Incertae_sedis	RA
168115c11ae5d1cda2bbedf8bfe711d9	RA1_ITS2	0	RA1	Roots	ITS2	RA_ITS2	Fungi	Ascomycota	Sordariomycetes	Sordariales	Sordariales_fam_Incertae_sedis	Sordariales_gen_Incertae_sedis	RA
168115c11ae5d1cda2bbedf8bfe711d9	RA2_ITSf	0	RA2	Roots	ITSf	RA_ITSf	Fungi	Ascomycota	Sordariomycetes	Sordariales	Sordariales_fam_Incertae_sedis	Sordariales_gen_Incertae_sedis	RA
500f7561f7a20a58755369f517c3be6f	RB2_ITS2	0	RB2	Roots	ITS2	RB_ITS2	Fungi	Basidiomycota	Agaricomycetes	Cantharellales	Ceratobasidiaceae	Rhizoctonia	RB
500f7561f7a20a58755369f517c3be6f	RA2_ITS2	0	RA2	Roots	ITS2	RA_ITS2	Fungi	Basidiomycota	Agaricomycetes	Cantharellales	Ceratobasidiaceae	Rhizoctonia	RA
500f7561f7a20a58755369f517c3be6f	RB1_ITS2	0	RB1	Roots	ITS2	RB_ITS2	Fungi	Basidiomycota	Agaricomycetes	Cantharellales	Ceratobasidiaceae	Rhizoctonia	RB
500f7561f7a20a58755369f517c3be6f	RA1_ITS1	0	RA1	Roots	ITS1	RA_ITS1	Fungi	Basidiomycota	Agaricomycetes	Cantharellales	Ceratobasidiaceae	Rhizoctonia	RA
500f7561f7a20a58755369f517c3be6f	RA1_ITS2	0	RA1	Roots	ITS2	RA_ITS2	Fungi	Basidiomycota	Agaricomycetes	Cantharellales	Ceratobasidiaceae	Rhizoctonia	RA
500f7561f7a20a58755369f517c3be6f	RA2_ITS1	0	RA2	Roots	ITS1	RA_ITS1	Fungi	Basidiomycota	Agaricomycetes	Cantharellales	Ceratobasidiaceae	Rhizoctonia	RA
56be950de977a3ed1fed99b3f4debfb1	RA1_ITSf	0	RA1	Roots	ITSf	RA_ITSf	Fungi	Basidiomycota	Agaricomycetes	Agaricales	Psathyrellaceae	Coprinopsis	RA
56be950de977a3ed1fed99b3f4debfb1	RA2_ITS2	0	RA2	Roots	ITS2	RA_ITS2	Fungi	Basidiomycota	Agaricomycetes	Agaricales	Psathyrellaceae	Coprinopsis	RA
56be950de977a3ed1fed99b3f4debfb1	RA2_ITS1	0	RA2	Roots	ITS1	RA_ITS1	Fungi	Basidiomycota	Agaricomycetes	Agaricales	Psathyrellaceae	Coprinopsis	RA
56be950de977a3ed1fed99b3f4debfb1	RA2_ITSf	0	RA2	Roots	ITSf	RA_ITSf	Fungi	Basidiomycota	Agaricomycetes	Agaricales	Psathyrellaceae	Coprinopsis	RA
56be950de977a3ed1fed99b3f4debfb1	RA1_ITS1	0	RA1	Roots	ITS1	RA_ITS1	Fungi	Basidiomycota	Agaricomycetes	Agaricales	Psathyrellaceae	Coprinopsis	RA
56be950de977a3ed1fed99b3f4debfb1	RA1_ITS2	0	RA1	Roots	ITS2	RA_ITS2	Fungi	Basidiomycota	Agaricomycetes	Agaricales	Psathyrellaceae	Coprinopsis	RA
5abf3767dbdfd44fc40d0d03eaa94dc5	RA1_ITS1	0	RA1	Roots	ITS1	RA_ITS1	Fungi	Ascomycota	Dothideomycetes	Cladosporiales	Cladosporiaceae	Cladosporium	RA
5abf3767dbdfd44fc40d0d03eaa94dc5	RA1_ITSf	0	RA1	Roots	ITSf	RA_ITSf	Fungi	Ascomycota	Dothideomycetes	Cladosporiales	Cladosporiaceae	Cladosporium	RA
5abf3767dbdfd44fc40d0d03eaa94dc5	RB2_ITS2	0	RB2	Roots	ITS2	RB_ITS2	Fungi	Ascomycota	Dothideomycetes	Cladosporiales	Cladosporiaceae	Cladosporium	RB
5abf3767dbdfd44fc40d0d03eaa94dc5	RA2_ITS2	0	RA2	Roots	ITS2	RA_ITS2	Fungi	Ascomycota	Dothideomycetes	Cladosporiales	Cladosporiaceae	Cladosporium	RA
5abf3767dbdfd44fc40d0d03eaa94dc5	RA1_ITS2	0	RA1	Roots	ITS2	RA_ITS2	Fungi	Ascomycota	Dothideomycetes	Cladosporiales	Cladosporiaceae	Cladosporium	RA
5abf3767dbdfd44fc40d0d03eaa94dc5	RB1_ITS2	0	RB1	Roots	ITS2	RB_ITS2	Fungi	Ascomycota	Dothideomycetes	Cladosporiales	Cladosporiaceae	Cladosporium	RB
5e7a1e5e0319737b4a8a59d12d5d023a	RA2_ITS2	0	RA2	Roots	ITS2	RA_ITS2	Fungi	Ascomycota	Dothideomycetes	Pleosporales	Didymosphaeriaceae	Paraphaeosphaeria	RA
5e7a1e5e0319737b4a8a59d12d5d023a	RB1_ITSf	0	RB1	Roots	ITSf	RB_ITSf	Fungi	Ascomycota	Dothideomycetes	Pleosporales	Didymosphaeriaceae	Paraphaeosphaeria	RB
5e7a1e5e0319737b4a8a59d12d5d023a	RA2_ITSf	0	RA2	Roots	ITSf	RA_ITSf	Fungi	Ascomycota	Dothideomycetes	Pleosporales	Didymosphaeriaceae	Paraphaeosphaeria	RA
5e7a1e5e0319737b4a8a59d12d5d023a	RB2_ITS1	0	RB2	Roots	ITS1	RB_ITS1	Fungi	Ascomycota	Dothideomycetes	Pleosporales	Didymosphaeriaceae	Paraphaeosphaeria	RB
614f9716298e0f8e6a3c2e9b77e67305	RA1_ITS1	0	RA1	Roots	ITS1	RA_ITS1	Fungi	Ascomycota	Sordariomycetes	Hypocreales	Hypocreaceae	Trichoderma	RA
614f9716298e0f8e6a3c2e9b77e67305	RA1_ITSf	0	RA1	Roots	ITSf	RA_ITSf	Fungi	Ascomycota	Sordariomycetes	Hypocreales	Hypocreaceae	Trichoderma	RA
614f9716298e0f8e6a3c2e9b77e67305	RA2_ITS2	0	RA2	Roots	ITS2	RA_ITS2	Fungi	Ascomycota	Sordariomycetes	Hypocreales	Hypocreaceae	Trichoderma	RA
614f9716298e0f8e6a3c2e9b77e67305	RA2_ITSf	0	RA2	Roots	ITSf	RA_ITSf	Fungi	Ascomycota	Sordariomycetes	Hypocreales	Hypocreaceae	Trichoderma	RA
614f9716298e0f8e6a3c2e9b77e67305	RA1_ITS2	0	RA1	Roots	ITS2	RA_ITS2	Fungi	Ascomycota	Sordariomycetes	Hypocreales	Hypocreaceae	Trichoderma	RA
614f9716298e0f8e6a3c2e9b77e67305	RA2_ITS1	0	RA2	Roots	ITS1	RA_ITS1	Fungi	Ascomycota	Sordariomycetes	Hypocreales	Hypocreaceae	Trichoderma	RA
6f1dd1c6c827b2fe50317ed6f75073cc	RB1_ITS2	0	RB1	Roots	ITS2	RB_ITS2	Fungi	Basidiomycota	Agaricomycetes	Cantharellales	Ceratobasidiaceae	Ceratobasidiaceae_gen_Incertae_sedis	RB
6f1dd1c6c827b2fe50317ed6f75073cc	RA1_ITS2	0	RA1	Roots	ITS2	RA_ITS2	Fungi	Basidiomycota	Agaricomycetes	Cantharellales	Ceratobasidiaceae	Ceratobasidiaceae_gen_Incertae_sedis	RA
7a0a79d030adeda12fae0008d6fbc376	RB2_ITS2	0	RB2	Roots	ITS2	RB_ITS2	Fungi	Ascomycota	Sordariomycetes	Hypocreales	Nectriaceae	Ilyonectria	RB
7a0a79d030adeda12fae0008d6fbc376	RA2_ITSf	0	RA2	Roots	ITSf	RA_ITSf	Fungi	Ascomycota	Sordariomycetes	Hypocreales	Nectriaceae	Ilyonectria	RA
7a0a79d030adeda12fae0008d6fbc376	RB1_ITS2	0	RB1	Roots	ITS2	RB_ITS2	Fungi	Ascomycota	Sordariomycetes	Hypocreales	Nectriaceae	Ilyonectria	RB
7a0a79d030adeda12fae0008d6fbc376	RA2_ITS2	0	RA2	Roots	ITS2	RA_ITS2	Fungi	Ascomycota	Sordariomycetes	Hypocreales	Nectriaceae	Ilyonectria	RA
7a0a79d030adeda12fae0008d6fbc376	RA1_ITS2	0	RA1	Roots	ITS2	RA_ITS2	Fungi	Ascomycota	Sordariomycetes	Hypocreales	Nectriaceae	Ilyonectria	RA
7f7a11abfbe87a1b4858b9067b9f27d5	RB1_ITSf	0	RB1	Roots	ITSf	RB_ITSf	Fungi	Fungi_phy_Incertae_sedis	Fungi_cls_Incertae_sedis	Fungi_ord_Incertae_sedis	Fungi_fam_Incertae_sedis	Fungi_gen_Incertae_sedis	RB
7f7a11abfbe87a1b4858b9067b9f27d5	RB2_ITS2	0	RB2	Roots	ITS2	RB_ITS2	Fungi	Fungi_phy_Incertae_sedis	Fungi_cls_Incertae_sedis	Fungi_ord_Incertae_sedis	Fungi_fam_Incertae_sedis	Fungi_gen_Incertae_sedis	RB
7f7a11abfbe87a1b4858b9067b9f27d5	RA2_ITS2	0	RA2	Roots	ITS2	RA_ITS2	Fungi	Fungi_phy_Incertae_sedis	Fungi_cls_Incertae_sedis	Fungi_ord_Incertae_sedis	Fungi_fam_Incertae_sedis	Fungi_gen_Incertae_sedis	RA
7f7a11abfbe87a1b4858b9067b9f27d5	RA2_ITSf	0	RA2	Roots	ITSf	RA_ITSf	Fungi	Fungi_phy_Incertae_sedis	Fungi_cls_Incertae_sedis	Fungi_ord_Incertae_sedis	Fungi_fam_Incertae_sedis	Fungi_gen_Incertae_sedis	RA
7f7a11abfbe87a1b4858b9067b9f27d5	RB1_ITS2	0	RB1	Roots	ITS2	RB_ITS2	Fungi	Fungi_phy_Incertae_sedis	Fungi_cls_Incertae_sedis	Fungi_ord_Incertae_sedis	Fungi_fam_Incertae_sedis	Fungi_gen_Incertae_sedis	RB
7f7a11abfbe87a1b4858b9067b9f27d5	RB2_ITSf	0	RB2	Roots	ITSf	RB_ITSf	Fungi	Fungi_phy_Incertae_sedis	Fungi_cls_Incertae_sedis	Fungi_ord_Incertae_sedis	Fungi_fam_Incertae_sedis	Fungi_gen_Incertae_sedis	RB
7f7a11abfbe87a1b4858b9067b9f27d5	RA1_ITSf	0	RA1	Roots	ITSf	RA_ITSf	Fungi	Fungi_phy_Incertae_sedis	Fungi_cls_Incertae_sedis	Fungi_ord_Incertae_sedis	Fungi_fam_Incertae_sedis	Fungi_gen_Incertae_sedis	RA
7f7a11abfbe87a1b4858b9067b9f27d5	RA1_ITS2	0	RA1	Roots	ITS2	RA_ITS2	Fungi	Fungi_phy_Incertae_sedis	Fungi_cls_Incertae_sedis	Fungi_ord_Incertae_sedis	Fungi_fam_Incertae_sedis	Fungi_gen_Incertae_sedis	RA
9c561af9abb37a54bf7502dda00003cb	RB1_ITS1	0	RB1	Roots	ITS1	RB_ITS1	Fungi	Ascomycota	Sordariomycetes	Glomerellales	Plectosphaerellaceae	Gibellulopsis	RB
9c561af9abb37a54bf7502dda00003cb	RB1_ITSf	0	RB1	Roots	ITSf	RB_ITSf	Fungi	Ascomycota	Sordariomycetes	Glomerellales	Plectosphaerellaceae	Gibellulopsis	RB
9c561af9abb37a54bf7502dda00003cb	RA2_ITS1	0	RA2	Roots	ITS1	RA_ITS1	Fungi	Ascomycota	Sordariomycetes	Glomerellales	Plectosphaerellaceae	Gibellulopsis	RA
9c561af9abb37a54bf7502dda00003cb	RB2_ITS1	0	RB2	Roots	ITS1	RB_ITS1	Fungi	Ascomycota	Sordariomycetes	Glomerellales	Plectosphaerellaceae	Gibellulopsis	RB
9c561af9abb37a54bf7502dda00003cb	RA1_ITS1	0	RA1	Roots	ITS1	RA_ITS1	Fungi	Ascomycota	Sordariomycetes	Glomerellales	Plectosphaerellaceae	Gibellulopsis	RA
a7bc6206eb74417165bc8aaebc6519a5	RA1_ITS1	0	RA1	Roots	ITS1	RA_ITS1	Fungi	Basidiomycota	Tremellomycetes	Cystofilobasidiales	Mrakiaceae	Itersonilia	RA
a7bc6206eb74417165bc8aaebc6519a5	RA2_ITS2	0	RA2	Roots	ITS2	RA_ITS2	Fungi	Basidiomycota	Tremellomycetes	Cystofilobasidiales	Mrakiaceae	Itersonilia	RA
a7bc6206eb74417165bc8aaebc6519a5	RB1_ITSf	0	RB1	Roots	ITSf	RB_ITSf	Fungi	Basidiomycota	Tremellomycetes	Cystofilobasidiales	Mrakiaceae	Itersonilia	RB
a7bc6206eb74417165bc8aaebc6519a5	RB2_ITS2	0	RB2	Roots	ITS2	RB_ITS2	Fungi	Basidiomycota	Tremellomycetes	Cystofilobasidiales	Mrakiaceae	Itersonilia	RB
a7bc6206eb74417165bc8aaebc6519a5	RB1_ITS2	0	RB1	Roots	ITS2	RB_ITS2	Fungi	Basidiomycota	Tremellomycetes	Cystofilobasidiales	Mrakiaceae	Itersonilia	RB
ae205b12ae63221d5799cbf270a3152d	RA1_ITS1	0	RA1	Roots	ITS1	RA_ITS1	Fungi	Ascomycota	Sordariomycetes	Glomerellales	Plectosphaerellaceae	Verticillium	RA
ae205b12ae63221d5799cbf270a3152d	RA1_ITSf	0	RA1	Roots	ITSf	RA_ITSf	Fungi	Ascomycota	Sordariomycetes	Glomerellales	Plectosphaerellaceae	Verticillium	RA
ae205b12ae63221d5799cbf270a3152d	RA2_ITS2	0	RA2	Roots	ITS2	RA_ITS2	Fungi	Ascomycota	Sordariomycetes	Glomerellales	Plectosphaerellaceae	Verticillium	RA
ae205b12ae63221d5799cbf270a3152d	RA1_ITS2	0	RA1	Roots	ITS2	RA_ITS2	Fungi	Ascomycota	Sordariomycetes	Glomerellales	Plectosphaerellaceae	Verticillium	RA
ae205b12ae63221d5799cbf270a3152d	RA2_ITS1	0	RA2	Roots	ITS1	RA_ITS1	Fungi	Ascomycota	Sordariomycetes	Glomerellales	Plectosphaerellaceae	Verticillium	RA
afee035512d30142574821c0625aa345	RB1_ITSf	0	RB1	Roots	ITSf	RB_ITSf	Fungi	Ascomycota	Sordariomycetes	Sordariales	Chaetomiaceae	Chaetomidium	RB
afee035512d30142574821c0625aa345	RB2_ITS1	0	RB2	Roots	ITS1	RB_ITS1	Fungi	Ascomycota	Sordariomycetes	Sordariales	Chaetomiaceae	Chaetomidium	RB
afee035512d30142574821c0625aa345	RA1_ITS1	0	RA1	Roots	ITS1	RA_ITS1	Fungi	Ascomycota	Sordariomycetes	Sordariales	Chaetomiaceae	Chaetomidium	RA
afee035512d30142574821c0625aa345	RA1_ITSf	0	RA1	Roots	ITSf	RA_ITSf	Fungi	Ascomycota	Sordariomycetes	Sordariales	Chaetomiaceae	Chaetomidium	RA
afee035512d30142574821c0625aa345	RA2_ITS2	0	RA2	Roots	ITS2	RA_ITS2	Fungi	Ascomycota	Sordariomycetes	Sordariales	Chaetomiaceae	Chaetomidium	RA
afee035512d30142574821c0625aa345	RB1_ITS1	0	RB1	Roots	ITS1	RB_ITS1	Fungi	Ascomycota	Sordariomycetes	Sordariales	Chaetomiaceae	Chaetomidium	RB
afee035512d30142574821c0625aa345	RA2_ITS1	0	RA2	Roots	ITS1	RA_ITS1	Fungi	Ascomycota	Sordariomycetes	Sordariales	Chaetomiaceae	Chaetomidium	RA
afee035512d30142574821c0625aa345	RA2_ITSf	0	RA2	Roots	ITSf	RA_ITSf	Fungi	Ascomycota	Sordariomycetes	Sordariales	Chaetomiaceae	Chaetomidium	RA
afee035512d30142574821c0625aa345	RA1_ITS2	0	RA1	Roots	ITS2	RA_ITS2	Fungi	Ascomycota	Sordariomycetes	Sordariales	Chaetomiaceae	Chaetomidium	RA
d2ff29c713a1dbcc0b00bbefa72e3056	RB2_ITS2	0	RB2	Roots	ITS2	RB_ITS2	Stramenopila	Oomycota	Oomycetes	Peronosporales	Peronosporaceae	Phytophthora	RB
d2ff29c713a1dbcc0b00bbefa72e3056	RB1_ITS2	0	RB1	Roots	ITS2	RB_ITS2	Stramenopila	Oomycota	Oomycetes	Peronosporales	Peronosporaceae	Phytophthora	RB
d2ff29c713a1dbcc0b00bbefa72e3056	RA2_ITS2	0	RA2	Roots	ITS2	RA_ITS2	Stramenopila	Oomycota	Oomycetes	Peronosporales	Peronosporaceae	Phytophthora	RA
d2ff29c713a1dbcc0b00bbefa72e3056	RA1_ITS2	0	RA1	Roots	ITS2	RA_ITS2	Stramenopila	Oomycota	Oomycetes	Peronosporales	Peronosporaceae	Phytophthora	RA
d513ea9025892118a695d1ebae58e31b	RA2_ITS2	0	RA2	Roots	ITS2	RA_ITS2	Fungi	Ascomycota	Sordariomycetes	Hypocreales	Nectriaceae	Fusarium	RA
d513ea9025892118a695d1ebae58e31b	RB1_ITSf	0	RB1	Roots	ITSf	RB_ITSf	Fungi	Ascomycota	Sordariomycetes	Hypocreales	Nectriaceae	Fusarium	RB
d513ea9025892118a695d1ebae58e31b	RA2_ITSf	0	RA2	Roots	ITSf	RA_ITSf	Fungi	Ascomycota	Sordariomycetes	Hypocreales	Nectriaceae	Fusarium	RA
d513ea9025892118a695d1ebae58e31b	RB2_ITS1	0	RB2	Roots	ITS1	RB_ITS1	Fungi	Ascomycota	Sordariomycetes	Hypocreales	Nectriaceae	Fusarium	RB
d513ea9025892118a695d1ebae58e31b	RA1_ITS1	0	RA1	Roots	ITS1	RA_ITS1	Fungi	Ascomycota	Sordariomycetes	Hypocreales	Nectriaceae	Fusarium	RA
d513ea9025892118a695d1ebae58e31b	RA1_ITS2	0	RA1	Roots	ITS2	RA_ITS2	Fungi	Ascomycota	Sordariomycetes	Hypocreales	Nectriaceae	Fusarium	RA
d513ea9025892118a695d1ebae58e31b	RA2_ITS1	0	RA2	Roots	ITS1	RA_ITS1	Fungi	Ascomycota	Sordariomycetes	Hypocreales	Nectriaceae	Fusarium	RA
dfec67333a6e568ddf9ef9470977574e	RA1_ITSf	0	RA1	Roots	ITSf	RA_ITSf	Fungi	Ascomycota	Sordariomycetes	Hypocreales	Hypocreaceae	Kiflimonium	RA
dfec67333a6e568ddf9ef9470977574e	RA2_ITS2	0	RA2	Roots	ITS2	RA_ITS2	Fungi	Ascomycota	Sordariomycetes	Hypocreales	Hypocreaceae	Kiflimonium	RA
dfec67333a6e568ddf9ef9470977574e	RA2_ITSf	0	RA2	Roots	ITSf	RA_ITSf	Fungi	Ascomycota	Sordariomycetes	Hypocreales	Hypocreaceae	Kiflimonium	RA
dfec67333a6e568ddf9ef9470977574e	RB1_ITS2	0	RB1	Roots	ITS2	RB_ITS2	Fungi	Ascomycota	Sordariomycetes	Hypocreales	Hypocreaceae	Kiflimonium	RB
e2e6a2319d40903b161c2e52cbc38927	RA1_ITS1	0	RA1	Roots	ITS1	RA_ITS1	Fungi	Ascomycota	Sordariomycetes	Hypocreales	Bionectriaceae	Clonostachys	RA
e2e6a2319d40903b161c2e52cbc38927	RA1_ITSf	0	RA1	Roots	ITSf	RA_ITSf	Fungi	Ascomycota	Sordariomycetes	Hypocreales	Bionectriaceae	Clonostachys	RA
e2e6a2319d40903b161c2e52cbc38927	RB1_ITS1	0	RB1	Roots	ITS1	RB_ITS1	Fungi	Ascomycota	Sordariomycetes	Hypocreales	Bionectriaceae	Clonostachys	RB
e2e6a2319d40903b161c2e52cbc38927	RA2_ITS2	0	RA2	Roots	ITS2	RA_ITS2	Fungi	Ascomycota	Sordariomycetes	Hypocreales	Bionectriaceae	Clonostachys	RA
e2e6a2319d40903b161c2e52cbc38927	RA2_ITS1	0	RA2	Roots	ITS1	RA_ITS1	Fungi	Ascomycota	Sordariomycetes	Hypocreales	Bionectriaceae	Clonostachys	RA
e2e6a2319d40903b161c2e52cbc38927	RA2_ITSf	0	RA2	Roots	ITSf	RA_ITSf	Fungi	Ascomycota	Sordariomycetes	Hypocreales	Bionectriaceae	Clonostachys	RA
e2e6a2319d40903b161c2e52cbc38927	RB2_ITS1	0	RB2	Roots	ITS1	RB_ITS1	Fungi	Ascomycota	Sordariomycetes	Hypocreales	Bionectriaceae	Clonostachys	RB
