# Supplementary material for: Comparative Metabarcoding of ITS1, ITS2, and Full‐Length ITS Reveals Marker‐ and Tissue‐Specific Variation in Fungal Community Profiling in Potato
Source: Plant Environ Interact. 2026 Jun 2;7(3):e70168. doi: 10.1002/pei3.70168 (PMC13239480; doi:10.1002/pei3.70168)
Supplement: Supplementary file 6 — Table S4: ASVs at the genus level across leaf and root samples according to the ITS region considered. [file PEI3-7-e70168-s003.xlsx]

## Sheet: genus_overlap_among_markers_by_tissue
Tissue	Category	n_Genera	Genera
Leaves	Unique to ITS1	8	Amarenographium, Fungi_gen_Incertae_sedis, Harzia, Leptobacillium, Peronospora, Pleosporales_gen_Incertae_sedis, Selenophoma, Vishniacozyma
Leaves	Unique to ITS2	5	Erysiphe, Fusarium, Heterospora, Plectosphaerella, Septoriella
Leaves	Unique to ITSf	3	Filobasidium, Phaeosphaeria, Rhodotorula
Leaves	Shared ITS1-ITS2 only	1	Claviceps
Leaves	Shared ITS1-ITSf only	3	Cladosporium, Dioszegia, Phytophthora
Leaves	Shared ITS2-ITSf only	0
Leaves	Shared by all three	8	Alternaria, Coprinopsis, Itersonilia, Leucosporidium, Neoascochyta, Parastagonospora, Sporobolomyces, Tilletiopsis
Roots	Unique to ITS1	20	Acremonium, Acrophialophora, Apiospora, Cryptococcus, Extremopsis, Flavocillium, Fungi_gen_Incertae_sedis, GS18_gen_Incertae_sedis, Hyaloscyphaceae_gen_Incertae_sedis, Hymenoscyphus, Hypocreales_gen_Incertae_sedis, Kurtzmanomyces, Leptodophora, Melanodiplodia, Mortierellales_gen_Incertae_sedis, Paecilomyces, Parasola, Phomatospora, Septoria, Tilletiopsis
Roots	Unique to ITS2	12	Agaricales_gen_Incertae_sedis, Agrocybe, Chordomyces, Coccomyxa, Dactylonectria, Dothideomycetes_gen_Incertae_sedis, Neosetophoma, Ophiosphaerella, Saitozyma, Sarocladium, Sordariomycetes_gen_Incertae_sedis, Spizellomycetales_gen_Incertae_sedis
Roots	Unique to ITSf	12	Aphanomyces, Claviceps, Globisporangium, Helotiales_gen_Incertae_sedis, Lindtneria, Linnemannia, Lobulomycetales_gen_Incertae_sedis, Mucor, Naganishia, Pezizomycotina_gen_Incertae_sedis, Spizellomyces, Vahlkampfia
Roots	Shared ITS1-ITS2 only	6	Agaricomycetes_gen_Incertae_sedis, Ascomycota_gen_Incertae_sedis, Exophiala, Orbiliaceae_gen_Incertae_sedis, Schizothecium, Torula
Roots	Shared ITS1-ITSf only	15	Aaosphaeria, Apodus, Cladosporium, Dioszegia, Humicola, Ilyonectria, Leucosporidium, Panaeolina, Paraphoma, Phytophthora, Pleosporales_gen_Incertae_sedis, Pythiaceae_gen_Incertae_sedis, Rhizoctonia, Sordariales_gen_Incertae_sedis, Sporothrix
Roots	Shared ITS2-ITSf only	4	Chaetomidium, Clonostachys, Gibellulopsis, Sarcopodium
Roots	Shared by all three	15	Ceratobasidiaceae_gen_Incertae_sedis, Coprinopsis, Fusarium, Helminthosporium, Itersonilia, Keithomyces, Kiflimonium, Mortierella, Paraphaeosphaeria, Penicillium, Peziza, Plectosphaerella, Solicoccozyma, Trichoderma, Verticillium
